# Supplementary material for: Sugar-inducible promoters for manipulation of core metabolic pathways in the thermophilic acetogen Thermoanaerobacter kivui
Source: Appl Environ Microbiol. 2025 Nov 20;91(12):e01641-25. doi: 10.1128/aem.01641-25 (PMC12724272; doi:10.1128/aem.01641-25)
Supplement: Data Set S1 — Raw data. [file aem.01641-25-s0001.xlsx]

## Sheet: Fig. 2
A (Glucose preculture)															Mannitol B	GlucoseB
		OD	Mannitol	Glucose										OD	Mannitol	Glucose
	0	0.12	5.018	3.969								Glucose Rep	0	0.122	4.361	4.305
	1.5	0.154	4.968	3.644									1.5	0.164	4.356	3.963
	2.5	0.19	4.961	3.204									2.5	0.22	4.35	3.389
	3.5	0.24	4.902	2.536									3.5	0.31	4.296	2.38
	4.5	0.334	4.935	1.487									4.5	0.458	4.188	0.273
	5.5	0.412	4.884	-----									5.5	0.476	4.294	-----
	6.5	0.402	4.876	-----									6.5	0.478	4.113	-----
	7.5	0.426	4.803	-----									7.5	0.462	4.012	-----
	8.5	0.404	4.629	-----									8.5	0.466	3.909	-----
	9.5	0.416	4.383	-----									9.5	0.506	3.491	-----
	10.5	0.456	3.913	-----									10.5	0.552	2.765	-----
	11.1667	0.494	3.434	-----									11.1667	0.608	2.034	-----
	11.75	0.532	2.855	-----									11.75	0.668	1.129	-----
B (Mannitol preculture)	time (h)	OD	Mannitol (mM)	Glucose (mM)
	0	0.114	4.703	3.607								Mannitol Rep	0	0.116	6.592	4.47
	1.5	0.134	4.615	3.424									1.5	0.144	6.409	4.252
	2.5	0.174	4.535	3.168									2.5	0.178	6.311	4.034
	3.5	0.24	4.431	2.678									3.5	0.236	6.081	3.591
	4.5	0.34	4.401	1.788									4.5	0.326	5.555	2.722
	5.5	0.454	4.255	-----									5.5	0.464	5.04	1.509
	6.5	0.518	3.463	-----									6.5	0.604	4.355	-----
	7.5	0.632	1.593	-----									7.5	0.736	2.848	-----
	8.5	0.682	0.459	-----									8.5	0.858	0.433	-----
	9.5	0.672	-----	-----									9.5	0.826	-----	-----

## Sheet: Fig. 3a
Condition	Sample	Experiment	Gene	Ct	delCt	Log relative to Gyr			DelDelCt vs Glucose	2^-deldelCt
Mannitol	M1	5	MtlD	17.3	-1.76	3.38698			-4.76375	27.1664					Experiment number
Mannitol	M2	5	MtlD	16.27	-1.96	3.89062			-4.96375	31.206					Ben 30.4.2021, Ga, MLa, 4a, etc = Biological Replicate 1
Mannitol	MLa	1	MtlD	16.93	-1.51	2.8481			-4.51375	22.8441					Ben 08.10.2021, c, A, d, etc = Biological Replicate 2
Mannitol	MLb	1	MtlD	17.53	-0.97	1.95884			-3.97375	15.7115					Ben 29.07.2021, ML a, Fa H1, etc = Biological Replicate 3
Mannitol	ML c	3	MtlD	17.14	-0.97	1.95884			-3.97375	15.7115					Sabina 04.05.2022, e3g1 etc = Biological Replicate 4
Mannitol	ML A	3	MtlD	16.98	-1.21	2.31338			-4.21375	18.5552					Sabina 02.06.2022, G1, M1, GM1, MG1, MF1, MM1, etc = Biological Replicate 5
Mannitol	c	2	MtlD	16.34	-0.62	1.53688			-3.62375	12.327					Sabina 08.02.2022 E1G1, etc = Biological replicate 6
Mannitol	A	2	MtlD	16.07	-1.39	2.62079		MtlD Ct Glu	-4.39375	21.0209					Sabina 08.02.2022 e2G1, etc = Biological Replicate 7
Glucose	Ga	1	MtlD	21.05	3.41	0.0940779	Avg	3.00375	0.40625	0.754582
Glucose	Gc	1	MtlD	21.26	3.21	0.108067	Std	0.593559	0.20625	0.866787
Glucose	e3g1	4	MtlD	20.3	2.29	0.204476			-0.71375	1.64006
Glucose	e3g2	4	MtlD	20.14	2.51	0.175556			-0.49375	1.4081
Glucose	E1G1	6	MtlD	20	3.87	0.0683934			0.86625	0.548571					Figure - Fold expression levels relative to Gyrase					Data points	N=2 star									p-values
Glucose	e2G1	6	MtlD	18.82	3.61	0.0818996			0.60625	0.656902					Gene, sugar	delCt	SdevCt	LowCt	HighCt			Fold	NegFold	LowFold	HighFold	SdevNeg	SdevPos	Sdev		Ttests (vs glu)	Ttest mix vs inducer alone
Glucose	Ga	1	MtlD	20.83	2.6	0.164938			-0.40375	1.32294					slp (Glu)	-6.25	0.650538	-5.79	-6.71	2	*	76.1093		55.3304	104.691	20.7789	28.5822	34.9036					(F66:F67)
Glucose	Gc	1	MtlD	20.74	2.53	0.173139			-0.47375	1.38871					slp (Man)	-6.4	0.982878	-5.8	-7	2	*	84.4485		55.7152	128	28.7333	43.5515	51.113		0.861069			(F70:F71)
Mannitol+Glucose	E1GM2	6	MtlD	18.89	3.44	0.0921418			0.43625	0.739053					slp (Fru)	-5.815	0.487904	-5.47	-6.16	2	*	56.2975		44.3235	71.5064	11.974	15.2088	19.2212		0.528308			(F68:F69)
Mannitol+Glucose	E1GM3	6	MtlD	18.68	3.25	0.105112			0.24625	0.843085
Mannitol+Glucose	e2GM1	7	MtlD	19.59	2.42	0.186856			-0.58375	1.49874					mtlD (Glu)	3.00375	0.593559	3.59731	2.41019	8		0.124676	-8.02082	0.0826232	0.188131	0.0420523	0.0634554	0.0513634				glu	(F10:F17)
Mannitol+Glucose	e2GM2	7	MtlD	20.22	2.74	0.149685			-0.26375	1.2006					mtlD (Man)	-1.29875	0.445243	-0.853507	-1.74399	8		2.46016		1.80689	3.34961	0.653268	0.889453	0.790243		1.55334e-10		man	(F2:F9)
Mannitol+Glucose	GM1	5	MtlD	19.13	1.51	0.351111			-1.49375	2.8162					mtlD (Glu+Man)	2.19	1.67137	3.86137	0.518627	10		0.219151	-4.56305	0.0688035	0.698036	0.150348	0.478885	1.51696		0.210016	3.21086e-05	GluMan	(F18:F27)
Mannitol+Glucose	GM2	5	MtlD	15.71	-2.31	4.95883			-5.31375	39.7739
Mannitol+Glucose	e3gm1	4	MtlD	21.09	3	0.125			-0.00375	1.0026					fruK (Glu)	5.385	0.219203	5.56	5.21	2	*	0.0239306	-41.7875	0.0211969	0.0270168	0.00273365	0.00308619	0.00411525					(F51:F52)
Mannitol+Glucose	e3gm2	4	MtlD	19.61	2.84	0.139661			-0.16375	1.1202					fruK (Fru)	-2.705	0.219203	-2.55	-2.86	2	*	6.52058		5.85634	7.26015	0.664236	0.739575	0.992644		0.000833968			(F53:F54)
Mannitol+Glucose	MG1	5	MtlD	19.41	2.27	0.20733			-0.73375	1.66296					fruK (Glu+Fru)	-2.71	0.523259	-2.34	-3.08	2	*	6.54322		5.06303	8.45614	1.48019	1.91293	2.3993		0.00254674	0.991187		(F55:F56)
Mannitol+Glucose	MG2	5	MtlD	19.18	2.74	0.149685			-0.26375	1.2006
Fructose	Fa	3	MtlD	20.83	2.75	0.148651			-0.25375	1.1923																				Statistical significance p<0.05
Fructose	Fb	3	MtlD	20.67	3.23	0.106579			0.22625	0.854854																				5	120
Fructose	Fa	3	MtlD	20.98	2.86	0.137738			-0.14375	1.10477																				5.8	120
Fructose	Fb	3	MtlD	20.56	2.76	0.147624			-0.24375	1.18407
Glucose+Fructose	GF1	5	MtlD	19.96	2.89	0.134904			-0.11375	1.08204																				6.2	120
Glucose+Fructose	GF2	5	MtlD	18.78	2.26	0.208772			-0.74375	1.67452																				7	120
Mannitol+Fructose	MF1	5	MtlD	19.44	2.79	0.144586			-0.21375	1.1597
Mannitol+Fructose	MF2	5	MtlD	20.55	2.46	0.181747			-0.54375	1.45776																				9	120
Mannitol+Fructose	ML B	3	MtlD	19.34	1.49	0.356013			-1.51375	2.85551																				10	120
Mannitol+Fructose	Fa H1	3	MtlD	21.85	2.69	0.154963			-0.31375	1.24293
Mannitol+Fructose	Fa H2	3	MtlD	20.7	2.9	0.133972			-0.10375	1.07456																				9	160
Mannitol+Mannose	ML a	3	MtlD	20.15	1.22	0.429283			-1.78375	3.4432																				11	160
Mannitol+Mannose	ML d	3	MtlD	20.01	1.9	0.267943			-1.10375	2.14913
Mannitol+Mannose	a	2	MtlD	19.25	1.75	0.297302			-1.25375	2.3846
Mannitol+Mannose	d	2	MtlD	19.08	2.05	0.241484			-0.95375	1.9369
Mannitol+Mannose	MM1	5	MtlD	17.08	-0.56	1.47427			-3.56375	11.8249
Mannitol+Mannose	MM2	5	MtlD	16.11	-0.97	1.95884			-3.97375	15.7115
All sugars	4a	1	MtlD	20.74	2.72	0.151774			-0.28375	1.21736
All sugars	4b	1	MtlD	20.71	2.84	0.139661			-0.16375	1.1202
Mannitol	ML c	3	FruK	20.11	2	0.25			-3.385	10.4469
Mannitol	ML A	3	FruK	20.63	2.44	0.184284			-2.945	7.70076
Mannitol	MLa	1	FruK	23.65	5.29	0.0255594			-0.095	1.06807
Mannitol	MLb	1	FruK	22.05	3.88	0.0679209			-1.505	2.83825
Glucose	Ga	1	FruK	23.44	5.21	0.0270168			-0.175	1.12896
Glucose	Gc	1	FruK	23.77	5.56	0.0211969		FruK Glucose	0.175	0.885768
Fructose	Fa	1	FruK	15.26	-2.86	7.26015	Avg	5.385	-8.245	303.384
Fructose	Fb	1	FruK	15.25	-2.55	5.85634	Std	0.247487	-7.935	244.722
Glucose+Fructose	GF1	5	FruK	13.99	-3.08	8.45614			-8.465	353.361
Glucose+Fructose	GF2	5	FruK	14.18	-2.34	5.06303			-7.725	211.571
Mannitol+Fructose	MF1	5	FruK	13.31	-3.34	10.1261			-8.725	423.143
Mannitol+Fructose	MF2	5	FruK	15.04	-3.05	8.28212			-8.435	346.089
Mannitol+Fructose	Fa H1	3	FruK	16.73	-2.43	5.38893			-7.815	225.19
Mannitol+Fructose	Fa H2	3	FruK	15.17	-2.63	6.19026			-8.015	258.676
Mannitol+Fructose	ML B	3	FruK	15.03	-2.82	7.06162			-8.205	295.088
Mannitol+Glucose	MG1	5	FruK	23.02	5.88	0.0169802			0.495	0.709562
Mannitol+Glucose	MG2	5	FruK	22.32	5.88	0.0169802			0.495	0.709562
All sugars	4a	1	FruK	15.15	-2.87	7.31065			-8.255	305.494
All sugars	4b	1	FruK	15.89	-1.98	3.94493			-7.365	164.849
Glucose	Ga	1	SLP2	12.44	-5.79	55.3304
Glucose	Gc	1	SLP2	11.5	-6.71	104.691
Fructose	Fa	1	SLP2	12.65	-5.47	44.3235
Fructose	Fb	1	SLP2	11.64	-6.16	71.5064
Mannitol	MLa	1	SLP2	12.56	-5.8	55.7152
Mannitol	MLb	1	SLP2	11.17	-7	128
Mannose	MSa	1	SLP2	12.31	-5.45	43.7133
Mannose	MSb	1	SLP2	11.36	-6.16	71.5064
All sugars	4a	1	SLP2	11.61	-6.41	85.0359
All sugars	4b	1	SLP2	11.63	-6.24	75.5835

## Sheet: Fig. 3b
	Re-calculate (leave slope as abs/min and convert later) on 18.01.2024
		Sample	17_1	17_2		17_3	17_4	17_5	17_6	17_7	17_8	17_9	17_10	22_1	22_2	22_3	22_4		9_1	9_2	9_3	9_4	9_5	9_6	9_7	9_8	2_13	2_14	2_15	2_16			2_1	2_2	2_3	2_4	2_5	2_6	2_7	2_8	2_9	2_10	2_11	2_12		16_1	16_2	16_3	16_4
		Name	WT+Glu	YE1+Glu		YE2+Glu	WT+Man	YE1+Man	YE2+Man	YE1+Man	YE2+Man	YE1+Glu	YE2+Glu	141-dG	141-dM	141-cG	141-cM		WTg	WTm	41g	41m	45g	45m	45mg	45mg2	42 dF-1	42 dF-2	42 dF-3	42 dGF-1			WT dF	41 dF-1	41 dF-2	45 dF-1	45 dF-2	45 dGF-1	45 dGF-2	45 dFM-1	45 dFM-2	42 dG-1	42 dG-2	42 dG-3		45 - 1	45 - 2	45 - 3	45 - 4
		Strain, Sugar	WT dG	45 dG		45 dG2	WT dM	45 dM	45 dM2	45 cM	45 cM2	45 cG	45 cG2	41 dG	41 dM	41 cG	41 cM		WT dG	WT dM	41 dG	41 dM	45 dG	45 dM	45 dMG	45 dMG	42 dF	42 dF	42 dF	42 dGF			WT dF	41 dF	41 dF	45 dF	45 dF	45 dGF	45 dGF	45 dFM	45 dFM	42 dG	42 dG	42 dG		45 cGM	45 cGM	45 cGM	45 cGM
		Date	_17Nov	_17Nov		_17Nov	_17Nov	_17Nov	_17Nov	_17Nov	_17Nov	_17Nov	_17Nov	_22Nov	_22Nov	_22Nov	_22Nov		_09Dec	_09Dec	_09Dec	_09Dec	_09Dec	_09Dec	_09Dec	_09Dec	_22Feb23	_22Feb23	_22Feb23	_22Feb23			_22Feb23	_22Feb23	_22Feb23	_22Feb23	_22Feb23	_22Feb23	_22Feb23	_22Feb23	_22Feb23	_22Feb23	_22Feb23	_22Feb23		_16Mar23	_16Mar23	_16Mar23	_16Mar23
Pellet weights (mg)		Pellet1	45	54															50	53	56	19	56	48	52	56	51	51	44	45			59	29	51	49	59	58	59	55	57	46	50	44
		Pellet2	47	53
		HarvestOD	0.904	1.114		1.014	0.794	0.876	0.736	0.57	0.778	0.926	0.882	0.788	0.384	0.84	0.894		0.916	0.936	1.132	0.264	1.058	0.942	0.894	0.952	0.88	0.872	0.924	0.84			1.024	0.808	0.944	1.048	1.076	0.904	1.096	0.844	1.016	1.04	0.82	0.976		0.908	0.976	0.978	0.95
			5Jan2023 Plate 2			5Jan2023 Plate 1													25May23_Plate 1 read 1 (upside down, first experiment on bottom)														25May23 - Plate1 read2													25May23 Plate 2 read 1
*= fewer timepoints		Time (min)	405nm		Time (min)	17_3	17_4	17_5	17_6	17_7	17_8	17_9	17_10	22_1	22_2	22_3	22_4	Time (min)	9_1	9_2	9_3	9_4	9_5	9_6	9_7*	9_8	2_13	2_14	2_15	2_16			2_1	2_2*	2_3*	2_4	2_5	2_6	2_7	2_8	2_9	2_10	2_11	2_12		16_1	16_2	16_3	16_4
Repeat with lower dilution		3	0.0625	0.3295	3	0.106	0.0674	0.4766	0.4614	0.2208	0.2745	0.0735	0.0705	0.2013	0.1301	0.2493	0.2241	3	0.0621	0.063	0.4192	0.151	0.0752	0.2857	0.0929	0.1744	0.1364	0.1505	0.0921	0.1515	3	3	0.0694	0.7574	1.1096	0.0851	0.0753	0.0888	0.0836	0.0859	0.1044	0.0817	0.0757	0.0716	3	0.1015	0.1068	0.2882	0.3939
		6	0.0608	0.6013	6	0.1314	0.0651	0.8805	0.8274	0.3736	0.5002	0.0774	0.0761	0.3331	0.1935	0.4503	0.4098	6	0.0628	0.0624	0.962	0.2295	0.0834	0.6116	0.2627	0.3064	0.2006	0.241	0.1152	0.2291	6	12	0.0681	1.6586	2.1838	0.1122	0.0808	0.1395	0.1248	0.1179	0.1852	0.1016	0.0801	0.0776	6	0.1314	0.1483	0.5226	0.795
		9	0.061	0.8769	12	0.1917	0.0661	1.8425	1.4914	0.6471	0.872	0.0878	0.0853	0.5418	0.2886	0.7718	0.6876	12	0.0642	0.0627	1.7145	0.3585	0.1015	1.048	0.3985	0.5174	0.3245	0.4032	0.1549	0.391	9	24	0.0642	2.2194	2.6732	0.1495	0.0988	0.1924	0.1691	0.1509	0.2727	0.1254	0.0833	0.0796	12	0.1681	0.2167	0.9347	1.5208
		30	0.0633	2.2206	24	0.3211	0.0638	2.6576	2.5217	1.0739	1.4979	0.1123	0.106	0.8446	0.419	1.2288	1.1054	24	0.0585	0.061	2.5635	0.5152	0.1462	1.7626	0.7473	0.8542	0.5312	0.6799	0.2257	0.6372		45	0.0647	0.0441	0.0448	0.2114	0.1171	0.2683	0.2312	0.2184	0.4024	0.1563	0.1014	0.0925	24	0.2817	0.3293	1.4815	2.3951
			0.00791667	0.00554167
Slope - first 3 (abs/min)=			6.46667e-05	0.0683707		0.00959762	-0.0001	0.15299	0.113905	0.0471119	0.0657571	0.00160952	0.00162857	0.0373976	0.0173595	0.0574167	0.0507571		0.000233333	-2.14286e-05	0.141279	0.0228333	0.00293571	0.0829905	0.0272286	0.0376905	0.0208643	0.0279286	0.00692619	0.0266643			-0.000251802	0.3004	0.358067	0.00306892	0.00113964	0.00490495	0.0040509	0.00307658	0.00797523	0.00207568	0.000356757	0.000369369		0.00721667	0.0120952	0.0713833	0.124605
Slope mMolar/min =			7.05752e-06	0.00746177		0.00104745	-1.09137e-05	0.0166969	0.0124312	0.00514165	0.00717653	0.000175659	0.000177737	0.00408146	0.00189457	0.00626628	0.00553948		2.54653e-05	-2.33865e-06	0.0154187	0.00249196	0.000320395	0.00905733	0.00297164	0.00411342	0.00227706	0.00304804	0.000755903	0.00291006			-2.74809e-05	0.0327847	0.0390783	0.000334932	0.000124377	0.000535312	0.000442103	0.000335768	0.000870392	0.000226533	3.89353e-05	4.03118e-05		0.000787605	0.00132004	0.00779056	0.013599
Enzyme activity		umols/min	4.94027e-06	0.00522324		0.000733218	-7.63959e-06	0.0116878	0.00870185	0.00359915	0.00502357	0.000122961	0.000124416	0.00285702	0.0013262	0.0043864	0.00387764		1.78257e-05	-1.63705e-06	0.0107931	0.00174437	0.000224276	0.00634013	0.00208015	0.0028794	0.00159395	0.00213363	0.000529132	0.00203704			-1.92366e-05	0.0229493	0.0273548	0.000234453	8.70638e-05	0.000374718	0.000309472	0.000235038	0.000609274	0.000158573	2.72547e-05	2.82183e-05		0.000551323	0.000924026	0.00545339	0.00951929
		Dilution	10	10		100	100	100	100	100	100	100	100	500	500	500	500		50	50	500	500	250	250	250	250	250	250	100	250			50	200	200	200	200	200	200	200	200	200	200	200		200	200	200	200
	Protein concentration	mg/mL	0.535833	0.912083		1.36083	0.499896	0.728125	0.753229	0.591042	0.749479	0.724792	0.750104	0.617396	0.280313	0.968958	0.859896		1.92875	1.16896	1.79563	0.325417	1.95083	1.37229	1.18479	1.28771	2.31021	2.57896	1.08229	2.7425			2.83188	0.888333	1.26583	1.94521	0.88375	2.64208	2.2925	2.18833	2.43542	2.81937	1.48521	1.055		0.854792	1.1925	1.14417	1.67396
	Protein in assay:	mg in assay	0.00535833	0.00912083		0.00136083	0.000499896	0.000728125	0.000753229	0.000591042	0.000749479	0.000724792	0.000750104	0.000123479	5.60625e-05	0.000193792	0.000171979		0.0038575	0.00233792	0.000359125	6.50833e-05	0.000780333	0.000548917	0.000473917	0.000515083	0.000924083	0.00103158	0.00108229	0.001097			0.00566375	0.000444167	0.000632917	0.000972604	0.000441875	0.00132104	0.00114625	0.00109417	0.00121771	0.00140969	0.000742604	0.0005275	#DIV/0!	0.000427396	0.00059625	0.000572083	0.000836979
		umol/min/mg	0.000921978	0.572671		0.538801	-0.0152824	16.052	11.5527	6.08951	6.70275	0.16965	0.165865	23.1377	23.6557	22.6346	22.5471		0.00462105	-0.000700219	30.0539	26.8021	0.287411	11.5503	4.38927	5.59016	1.72489	2.0683	0.4889	1.85692			-0.00339645	51.6683	43.2202	0.241057	0.197033	0.283654	0.269987	0.21481	0.500345	0.112488	0.0367016	0.0534944	#DIV/0!	1.28996	1.54973	9.53251	11.3734
																		p-values
																	Data points	Ttest all vs Glucose	Ttest mix vs inducer alone			N=2 star
		Averages
		Strain	Promoter	Sugar	Specific activities										Average	Sdev																			3
		WT	none	(Glu)	0.000921978	0.00462105								none (Glu)	0.00277151	0.00261564	2																		6
		WT	none	Man	-0.0152824	-0.000700219								none Man	-0.00799129	0.0103111	2																		9
		WT	none	Fru	-0.00339645									none Fru	-0.00339645	#DIV/0!	1
		Tkv141	Pslp	(Glu)	23.1377	22.6346	30.0539							Pslp (Glu)	25.2754	4.14593	3
		Tkv141	Pslp	(Man)	23.6557	22.5471	26.8021							Pslp (Man)	24.335	2.20734	3	0.746225
		Tkv141	Pslp	(Fru)	51.6683	43.2202								Pslp (Fru)	47.4442	4.22401	2	0.0151817	0.0073773			*
		Tkv145	Pman	(Glu)	0.572671	0.538801	0.16965	0.165865	0.287411	1.36019				Pman (Glu)	0.515765	0.449711	6
		Tkv145	Pman	(Man)	16.052	11.5527	6.08951	11.5503	12.8966					Pman (Man)	11.6282	3.60095	5	3.42843e-05
		Tkv145	Pman	(Glu+Man)	4.38927	5.59016	1.28996	1.54973	9.53251	11.3734	pregrown on man			Pman (Glu+Man)	5.62084	4.12895	6	0.0131005	0.0316182
		Tkv142	Pfru	(Glu)	0.112488	0.104774	0.11112							Pfru (Glu)	0.109461	0.00411602	3
		Tkv142	Pfru	(Fru)	1.72489	2.0683	1.32922							Pfru (Fru)	1.70747	0.369848	3	0.00170521
		Tkv142	Pfru	(Glu+Fru)	2.0491	1.67528								Pfru (Glu+Fru)	1.86219	0.186909	2	0.00108351	0.650886			*
															0.186909
															0.186909
		Statistical significance
			p<0.05
		2	95
		3	95
		1	115
		3	115
		5	95
		5.8	95
		6.2	95
		7	95
		5	115
		7	115
		9	95
		10	95
		9	115
		11	115
[truncated: 16 more columns]

## Sheet: Fig. 5b,c,e,f, i
		Christoph Baum - Cells grown in Defined media
																	Adilia's first growth experiment - Tkv148													10Jan_24	10Jan_24	10Jan_24	10Jan_24
	Time (h)	WT G I	WT G II	WT G III	WT F I	WT F II	WT F III	pE1 G I	pE1 G II	pE1 G III	pE1 F I	pE1 F II	pE1 F III																	WT-1a	WT-1a	WT-1a	WT-1a
		WT Glu	WT Glu	WT Glu	WT Fru	WT Fru	WT Fru	PfruEch1 Glu	144 Glu	144 Glu	144 Fru	PfruEch1 Fru	144 Fru					A	B	C	D	E	F	G	H	I	J			Overnight	Overnight	Overnight	Overnight
	0	0.018	0.022	0.018	0.021	0.023	0.022	0.02	0.021	0.022	0.019	0.025	0.021					WT on glucose	WT Glu	WT Man	WT on mannitol	∆148 on glucose	∆148 on glucose	PmanEch1 Glu	PmanEch1 Man	∆148 on mannitol	∆148 on mannitol			Defined	Defined	Defined	Defined
	2	0.041	0.045	0.043	0.042	0.043	0.045	0.035	0.04	0.043	0.045	0.048	0.043				0	0.146	0.128	0.122	0.142	0.12	0.142	0.132	0.168	0.148	0.13			wMa	wMb	wGa	wGb
	3	0.059	0.066	0.066	0.058	0.061	0.064	0.045	0.048	0.05	0.06	0.069	0.065				15	0.22	0.444	0.304	0.302	0.116	0.162	0.154	0.346	0.332	0.34			WT-M	WT-M2	WT-G	WT-G2
	4	0.087	0.093	0.094	0.089	0.092	0.092	0.062	0.064	0.062	0.104	0.117	0.108				17	0.318	0.848	0.44	0.422	0.116	0.16	0.16	0.44	0.422	0.432		0	0.042	0.038	0.034	0.038
	5	0.13	0.137	0.141	0.138	0.139	0.142	0.09	0.1	0.095	0.17	0.181	0.178				19	0.498	1.516	0.652	0.614	0.112	0.164	0.162	0.542	0.516	0.53		13.6667	0.144	0.096	0.18	0.11
	6	0.192	0.206	0.202	0.191	0.215	0.214	0.134	0.144	0.136	0.278	0.287	0.285				21	0.972	1.756	1.024	0.968	0.114	0.174	0.168	0.676	0.662	0.676		15.8333	0.234	0.148	0.336	0.178
	7	0.282	0.285	0.29	0.281	0.304	0.311	0.197	0.211	0.198	0.44	0.465	0.439				23	1.612	1.68	1.36	1.348	0.114	0.168	0.172	0.83	0.832	0.828		18	0.352	0.212	0.64	0.324
	8	0.432	0.432	0.498	0.462	0.522	0.546	0.294	0.312	0.312	0.78	0.81	0.864				25	1.756	1.62	1.616	1.616	0.114	0.172	0.182	1.016	1.028	1.028		20	0.544	0.302	1.112	0.558
	9	0.654	0.69	0.744	0.69	0.834	0.864	0.414	0.438	0.438	1.23	1.278	1.374				29	1.66	1.54	1.552	1.576	0.114	0.178	0.192	1.236	1.208	1.22		22	0.812	0.472	1.536	1.012
	10	0.996	1.086	1.122	1.134	1.296	1.332	0.57	0.612	0.576	1.422	1.5	1.44				40					0.108	0.228	0.288	1.124	1.116	1.168		24	1.136	0.676	1.416	1.512
	11	1.38	1.446	1.452	1.524	1.572	1.572	0.72	0.81	0.744	1.398	1.482	1.386				44						0.236	0.242					24
	12	1.428	1.458	1.482	1.518	1.59	1.59	0.918	1.014	0.978	1.362	1.422	1.374				47						0.26	0.274					25.4167
																													28.8333
	Logest	1.48041	1.45532	1.48511	1.4872	1.51062	1.50756	1.43479	1.42591	1.40311	1.62104	1.60175	1.6365				Logest	1.29049	1.35934	1.21174	1.21345	0.998972	1.00731	1.01595	1.11327	1.12006	1.11671			1.22943	1.20566	1.30176	1.3069
	Growth rate	0.392317	0.375223	0.395487	0.396898	0.41252	0.410496	0.361017	0.354808	0.338693	0.483071	0.471095	0.492561				ln(logest	0.255026	0.307002	0.192056	0.19347	-0.00102848	0.00728823	0.0158281	0.107298	0.113383	0.110389			0.206551	0.187028	0.263719	0.267656
	Tdouble	1.7668	1.8473	1.75264	1.74641	1.68028	1.68856	1.91998	1.95359	2.04653	1.43488	1.47135	1.40723				Td	2.71795	2.2578	3.60909	3.58271	-673.954	95.1051	43.7921	6.46005	6.11332	6.27915			3.35582	3.70611	2.62836	2.5897
Growth rates							Avg	Sdev	Pvalue vs other sugar		Pvalue vs WT same sugar
	WT Glu	0.392317	0.375223	0.395487		WT Glu	0.387676	0.0109003
	WT Fru	0.396898	0.41252	0.410496		WT Fru	0.406638	0.00849543	0.0762747
	PfruEch1 Glu	0.361017	0.354808	0.338693		PfruEch1 Glu	0.351506	0.0115223			0.0168222
	PfruEch1 Fru	0.483071	0.471095	0.492561		PfruEch1 Fru	0.482242	0.0107566	0.000136448		0.000670497
	WT Glu	0.255026	0.307002	0.263719	0.267656	WT Glu	0.27335	0.0230462
	WT Man	0.192056	0.19347	0.206551	0.187028	WT Man	0.194776	0.00832221	0.00067803
	PmanEch1 Glu	-0.00102848	0.00728823	0.0158281		PmanEch1 Glu	0.00736263	0.00842855			8.06639e-06
	PmanEch1 Man	0.107298	0.113383	0.110389		PmanEch1 Man	0.110356	0.0030429	3.75684e-05		1.52423e-05
	PmanWLP Glu	0.17204	0.171692	0.158532	0.184572	PmanWLP Glu	0.171709	0.0106336	0.286603		0.00020217
	PmanWLP Man	0.246289	0.251065	0.143544	0.173512	PmanWLP Man	0.203602	0.0535015			0.755485
														Statistical significance
Growth rates - Sugars next to each other							Avg	Sdev	Pvalue vs other sugar		Pvalue vs WT same sugar			p<0.05
Glu	WT	0.392317	0.375223	0.395487		WT Glu	0.387676	0.0109003						1	0.55
	PfruEch1	0.361017	0.354808	0.338693		PfruEch1 Glu	0.351506	0.0115223			0.0168222			2	0.55
Fru	WT	0.396898	0.41252	0.410496		WT Fru	0.406638	0.00849543	0.0762747
	PfruEch1	0.483071	0.471095	0.492561		PfruEch1 Fru	0.482242	0.0107566	0.000136448		0.000670497			3	0.55
														4	0.55
Glu	WT	0.255026	0.307002	0.263719	0.267656	WT Glu	0.27335	0.0230462						1	0.35
	PmanEch1	-0.00102848	0.00728823	0.0158281		PmanEch1 Glu	0.00736263	0.00842855			8.06639e-06			2	0.35
Man	WT	0.192056	0.19347	0.206551	0.187028	WT Man	0.194776	0.00832221	0.00067803
	PmanEch1	0.107298	0.113383	0.110389		PmanEch1 Man	0.110356	0.0030429	3.75684e-05		1.52423e-05			3	0.35
														4	0.35
Glu	WT	0.255026	0.307002	0.263719	0.267656	WT Glu	0.27335	0.0230462
	PmanWLP	0.17204	0.171692	0.158532	0.184572	PmanWLP Glu	0.171709	0.0106336	0.286603		0.00020217			1	0.35
Man	WT	0.192056	0.19347	0.206551	0.187028	WT Man	0.194776	0.00832221	0.00067803					2	0.35
	PmanWLP	0.246289	0.251065	0.143544	0.173512	PmanWLP Man	0.203602	0.0535015			0.755485
														1	0.34
Glu	WT	0.255026	0.307002	0.263719	0.267656	WT Glu	0.27335	0.0230462						2	0.34
	PmanEch1	-0.00102848	0.00728823	0.0158281		PmanEch1 Glu	0.00736263	0.00842855			8.06639e-06
	PmanWLP	0.17204	0.171692	0.158532	0.184572	PmanWLP Glu	0.171709	0.0106336	0.286603		0.00020217			1	0.36
Man	WT	0.192056	0.19347	0.206551	0.187028	WT Man	0.194776	0.00832221	0.00067803					3	0.36
	PmanEch1	0.107298	0.113383	0.110389		PmanEch1 Man	0.110356	0.0030429	3.75684e-05		1.52423e-05
	PmanWLP	0.246289	0.251065	0.143544	0.173512	PmanWLP Man	0.203602	0.0535015			0.755485			4	0.35
														5	0.35

## Sheet: Fig. 5h 6a,b
	Tkv156 growth curves
																					Adilia's wild-types + formate detection (another control for 156)
		10Jan_24	10Jan_24	10Jan_24	10Jan_24				22Sep_23	22Sep_23	22Sep_23	22Sep_23	22Sep_23			7Feb_24	7Feb_24	7Feb_24	7Feb_24			21Feb_24	21Feb_24	21Feb_24	21Feb_24
		WT-1a	WT-1a	WT-1a	WT-1a				Strain	156	156	156	156			Tkv156-2a	Tkv156-2a	Tkv156-2a	Tkv156-2a			WT	WT	WT	WT
		Overnight	Overnight	Overnight	Overnight					Overnight	Overnight	Overnight	Overnight			Overnight	Overnight	Overnight	Overnight			Overnight	Overnight	Overnight	Overnight
		Defined	Defined	Defined	Defined					Defined	Defined	Defined	Defined			Defined	Defined	Defined	Defined			Defined	Defined	Defined	Defined
		wMa	wMb	wGa	wGb				Name	56G	56G2	56M	56M2			dMa	dMb	dGa	dGb			A	B	C	D
		WT Man	WT-M2	WT Glu	WT-G2				14.0833	0.134	0.174	0.238	0.348			PmanWLP Man	PmanWLP Man	PmanWLP Glu	PmanWLP Glu			WT on glucose	WT on glucose	WT on mannitol	WT on mannitol
	0	0.042	0.038	0.034	0.038				16.0833	0.192	0.244	0.414	0.586		0	0.02	0.04	0.02	0.04		0	0.146	0.128	0.122	0.142
	13.6667	0.144	0.096	0.18	0.11				18.0833	0.28	0.338	0.672	0.95		13.8333	0.1	0.08	0.08	0.08		15	0.22	0.444	0.304	0.302
	15.8333	0.234	0.148	0.336	0.178				20.0833	0.382	0.462	1.046	1.272		16.1667	0.12	0.12	0.12	0.12		17	0.318	0.848	0.44	0.422
	18	0.352	0.212	0.64	0.324				22.0833	0.548	0.704	1.306	1.282		18.75	0.16	0.2	0.2	0.22		19	0.498	1.516	0.652	0.614
	20	0.544	0.302	1.112	0.558				23.8333	0.714	0.794	1.22	1.24		20.75	0.22	0.28	0.24	0.3		21	0.972	1.756	1.024	0.968
	22	0.812	0.472	1.536	1.012				38.8333	1.048	0.456	1.264	1.224		22.9167	0.32	0.4	0.3	0.46		23	1.612	1.68	1.36	1.348
	24	1.136	0.676	1.416	1.512										25.0833	0.46	0.56	0.52	0.66		25	1.756	1.62	1.616	1.616
	24														28.0833	0.72	0.96	0.8	1.08		29	1.66	1.54	1.552	1.576
	25.4167														29.4167	0.96	1.28	1.04	1.4
	28.8333																				Logest	1.29049	1.35934	1.21174	1.21345
																					ln(logest	0.255026	0.307002	0.192056	0.19347
		1.23078	1.19658	1.33456	1.29473					1.18773	1.18731	1.27927	1.28539		Logest	1.15436	1.18947	1.17179	1.2027		Td	2.71795	2.2578	3.60909	3.58271
		0.207649	0.17947	0.288598	0.258306					0.17204	0.171692	0.246289	0.251065		Tau	0.143544	0.173512	0.158532	0.184572		Formate (mM)
		3.33807	3.8622	2.40177	2.68344					4.02899	4.03715	2.81437	2.76083		Td Exp	4.8288	3.99482	4.3723	3.75542			A	B	C	D
																					0	0	0	0	0
																					15	0.134	0.204	0.341	0.377
																					17	0.156	0.169	0.372	0.421
																					19	0.164	0.13	0.305	0.394
																					21	0.203	0	0.29	0.284
																					23	0.096	0	0.237	0.199
																					25	0.125	0	0.119	0.116
																					29	0.22	0	0	0
																					40
																					MaxFormate	0.22	0.204	0.372	0.421
	Tkv156 formate concentrations
					mannitol			glucose							WT mannitol	WT glucose										Formate B	Tkv156-2a	Tkv156-2a	Tkv156-2a	Tkv156-2a
			Formate		Pman-WLP mannitol			Pman-WLP glucose						Hours	wMa	wMb	wGa	wGb									PmanWLP Man	PmanWLP Man	PmanWLP Glu	PmanWLP Glu
			156 growth curve timepoints - remove 24h in/out jump										Sample#			WT Man		WT Glu									dMa	dMb	dGa	dGb
			Sample#	Hours	2Ma	2Mb	56Ma	2Ga	2Gb	56Ga			0	0	0	0	0	0							0	0	0	0	0	0
			0	0	0.01	0.01	0.01	0.01	0.01	0.01			1	13.6667	0.328	0.33	0.142	0.147							1	13.8333	0.135	0.118	0.462	0.442
			1	13.6667	0.01	0.01	0.01	0.327	0.339	0.33			2	15.8333	0.303	0.361	0.124	0.136							2	16.1667	0.14	0.108	0.47	0.533
			2	15.8333	0.079	0.01	0.01	0.368	0.435	0.401			3	18	0.279	0.326	0.081	0.179							3	18.75	0.125	0.112	0.558	0.586
			3	19	0.01	0.01	0.01	0.469	0.53	0.417			4	20	0.247	0.301	0	0.163							4	20.75	0.11	0.121	0.573	0.62
			4	22	0.01	0.01	0.01	0.546	0.545	0.561			5	22	0	0.261	0	0.094							5	22.9167	0.115	0.098	0.615	0.574
			5	24	0.01	0.01	0.01	0.634	0.637	0.535			6	24	0	0.219	0	0							6	25.0833	0.109	0.113	0.556	0.612
			6	25.4167	0.01	0.01	0.01	0.586	0.516	0.553															7	28.0833	0.152	0.132	0.404	0.432
			7	28.8333	0.01	0.01	0.01	0.64	0.55	0.507			Max Formate=		0.328	0.361	0.142	0.179							8	29.4167	0.13	0.117	0.508	0.38
			8	34.25	0.01	0.01		0.47	0.393
			9	42.6667	0.01	0.01		0.107	0.184				11.1.2024 Additional WT control values												Max formate =		0.152	0.132	0.615	0.62
													Sample Name	Glucose	AcetateB	Mannitol	FormateB
			max formate =		0.079	0.01	0.01	0.64	0.637	0.561			wGb0	26.18	0.081	0.098	-----
													wGb1	24.475	2.421	-----	0.147
													wGb2	23.353	4.798	-----	0.136
													wGb3	21.503	9.077	-----	0.179
													wGb4	18.109	16.301	-----	0.163
													wGb5	11.285	30.988	-----	0.094
													wGb6	2.728	50.015	-----	-----
													wMb0	-----	0.078	26.293	-----
													wMb1	-----	2.28	25.336	0.33
													wMb2	-----	4.081	24.522	0.361
													wMb3	-----	6.777	23.192	0.326
													wMb4	-----	10.003	21.68	0.301
													wMb5	-----	17.075	18.878	0.261
													wMb6	-----	26.609	14.746	0.219
													PmanWLP Man	PmanWLP Man	PmanWLP Glu	PmanWLP Glu					WT on glucose	WT on glucose	WT on mannitol	WT on mannitol
	Sample#	Hours	2Ma	2Mb	56Ma	2Ga	2Gb	56Ga	wMa	wMb	wGa	wGb	dMa	dMb	dGa	dGb	2Ma	2Mb	2Ga	2Gb	A	B	C	D
	max formate =		0.079	0.01	0.01	0.64	0.637	0.561	0.328	0.361	0.142	0.179	0.152	0.132	0.615	0.62	0.195	0.146	0.626	0.55	0.22	0.204	0.372	0.421
			WT on glucose	WT on glucose
	Avg	Sdev	A	B	wGa	wGb
WT Glu	0.18625	0.0339841	0.22	0.204	0.142	0.179
WT Man	0.3705	0.0385097
PmanWLP Glu	0.614667	0.0331039			WT on mannitol	WT on mannitol
PmanWLP Man	0.119	0.0651828	wMa	wMb	C	D
			0.328	0.361	0.372	0.421
			2Ga	2Gb	dGa	dGb	2Ga	2Gb
			0.64	0.637	0.615	0.62	0.626	0.55
			2Ma	2Mb	dMa	dMb	2Ma	2Mb
			0.079	0.01	0.152	0.132	0.195	0.146
Rearrange					Ttest
		Avg	Sdev		vs WT	vs other sugar	Cross
Glu	WT	0.18625	0.0339841			0.00037034
	PmanWLP	0.614667	0.0331039		4.32308e-08		4.97828e-06
Man	WT	0.3705	0.0385097			1.30961e-08
	PmanWLP	0.119	0.0651828		0.000127696		0.0977078
		p<0.05
		1	0.7
		2	0.7
		3	0.7
		4	0.7

## Sheet: Fig. 5g, j
				6.12.2023 Promoter Knockdown														01March2024 Adilia Tkv148															05March2024-Tkv148 (Adilia)															16Feb2024_Tkv156 Complex
	Harvest		G2p (9.12.2022)	ML-c (15.6.2021)	ML-B (15.6.2021)	56 and 44 RNA harvests from growth curves on 22.9.2023										A	B	C	D	F	H	I									A	C	F	G	H	J	44G	44F2	48M	44G2	44F					156-2a	156-2a	156-2a	156-2a
		NTC	WT-G	WT-M	WT-F	56G	56G2	56M	56M2	44G2	44F				NTC	WT G	WT G	WT M	WT M	148-G	148-M	148-M	WGb	WMb	Gyr nRT 10xD					NTC	WT-G	WT-M	∆148-G	∆148-G	∆148-M	∆148-M	44G	44F2	48M	44G2	44F				NTC	2Ma	2Mb	2Ga	2Gb
		1	2	3	4	5	6	7	8	9	10				1	2	3	4	5	6	7	8	9	10	11	12				1	2	3	4	5	6	7	8	9	10	11	12				1	2	3	4	5
Gyr nRT	A	33.13	25.9	29.43	28.58	24.36	24.74	25.8	24.19	25.24	25.23		Gyr nRT undiluted	A	No Ct	23.02	21.69	21.46	21.16	22.17	22.98	23.53	23.17	20.87	29.77	26.73		Gyr nRT	A	No Ct	26.76	24.81	25.32	26.61	26.92	24.69	26	27.67	25.77	25.22	25.2		Gyr nRT	A	No Ct	25.75	25.28	25.44	26.08
		77.1	79.8	79.6	79.6	79.9	79.8	79.8	79.7	79.7	79.9					79.65	79.45	79.6	79.5	79.5	79.55	79.75	79.8	79.75	79.65	79.8					79.7	79.65	79.55	79.6	79.65	79.55	79.6	79.6	79.7	79.7	79.55					79.8	79.8	79.7	79.6
Gyr	B	No Ct	19.62	17.58	17.14	20.08	19.52	19.25	19.67	19.36	20		gyr	B	No Ct	20.26	19.15	19.47	20.13	21.19	20.03	19.49	18.84	20.41	25.65	24.23		gyr	B	31.05	20.02	19.4	21.29	20.34	19.74	21.27	20.16	20.05	21.06	19.54	20.01		mtldNRT	B	27.39	25.9	25.87	25.96	26.26
			79.9	79.8	79.8	79.7	79.6	79.7	79.8	79.9	79.8					79.3	79.6	79.6	79.6	79.5	79.6	79.7	79.7	79.8	79.45	79.75				79.8	79.7	79.65	79.55	79.6	79.65	79.55	79.6	79.6	79.7	79.7	79.55				78.5	78.1	78	78.2	80
MtlD	C	30.51	22.34	17.21	18.28	21.58	20.93	18.02	18.68	22.37	23.06		mtlD	C	32.76	22.21	22.19	17.97	18.16	22.71	19.25	19.25	21.64	18.29	24.47			mtlD	C	34.12	22.42	17.96	22.98	19.87	18.5	22.17	23.07	23.21	20.16	22.29	22.58		Gyr	C	No Ct	20.1	20.33	20.86	20.25
BZq19-20		77.8	78.2	78	78.2	78	77.9	78	78.1	78	78.1				76.4	77.9	77.8	78	78	77.9	77.9	78.1	78	78.1	79.6					76.9	78	77.9	77.9	78	78	77.8	77.9	78	78	78	78					79.7	79.7	79.6	79.7
FruK	D	32.52	22.15	19.44	14.32	21.34	20.83	21.3	21.17	21.74	16.44		5820	D	No Ct	16.72	16.22	18.15	18.72	19.45	21.56	20.93	15.3	17.77	24.5			fruK	D	21.38	20.83	20.08	20.12	20.72	20.24	20.04	20.96	16.65	21.13	20.64	16.38		mtlD	D	28.44	19.73	19.03	23.67	23.12
BZq21-22		70.5	78.5	78.2	78.2	78.1	78	78	78.1	78.2	78.2					78.1	78	78	78	77.9	78.1	77.9	78.1	78.1	79.5					78	78.1	77.9	77.8	77.9	77.5	77.9	77.9	78	78	78	78.2				78.4	78	78.1	78.1	77.8
Fhs	E	31.43	15.14	13.98	13.31	21.74	21.02	15.13	15.31	14.57	16.06		ech1A	E	No Ct	18.18	17.22	18.16	18.17	21.08	17.43	17.31	17.39	17.98				ech1A	E	No Ct	18.32	17.86	21.18	18.07	17.29	20.5	19.97	18.3	18.91	19.62	18.52		Gluc20	E	32.11	20.23	20.22	18.43	18.3
BZq27-28		81.5	81.8	81.7	81.7	81.5	81.4	81.4	81.5	81.7	81.6					78.2	78.2	78.3	78.2	78.1	78.1	78.1	78.3	78.1							78.3	78.2	78.2	78.1	78.2	78.1	78.1	78.2	78.1	78.2	78.3				75.6	78.2	78.1	78.1	78
c05820 - Glu	F	31.02	16.69	15.82	15.32	18.11	17.46	19.82	20.02	18.07	21.92		ech1E	F	No Ct	16.15	15.2	16.05	15.11	18.85	16.04	15.21	15.29	15.82	25.58			ech1E	F	32.3	16.56	16.22	18.85	16.31	16.1	18.74	16.35	14.57	17.13	15.87	14.42		Fhs	F	No Ct	16.32	16.59	22.01	21.59
BZq67-68		78	78.3	78.3	78.2	78.1	78.1	78	78	78	78.1					78.6	78.4	78.4	78.4	78.3	78.3	78.5	78.2	78.3	79.5					78.9	78.6	78.5	78.5	78.4	78.4	78.2	78.3	78.3	78.4	78.3	78.5					81.7	81.7	81.5	81.5
Ech1A	G	32.43	18.25	15.18	14.01	18.65	17.42	17.13	17.55	19.46	19.02		ech2D	G	No Ct	20.12	19.48	19.52	19	20.41	20.1	20.12	19.5	20.35	26.09			Fhs	G	No Ct	16	15.41	16.28	16.58	15.03	16.18	15.46	15.74	16.91	14.4	15.97		FhsN	G	No Ct	16.12	16.45	21.86	21.59
Ech1A_for_qRT		77.2	78.7	78.7	78.5	78.6	78.5	78.5	78.4	78.4	78.4					77.9	77.7	77.8	77.9	77.6	77.7	77.7	77.6	77.6	79.55						79.2	79.1	79	79	78.8	78.9	78.8	78.9	78.8	78.9	79					79.2	79.1	79.1	79
Ech1E	H	No Ct	15.64	14.16	13.34	15.89	15.09	14.38	15.17	16.31	14.8		Fhs	H	No Ct	15.77	14.95	15.18	14.62	15.86	15.44	15.2	14.41	15.51	26.29			ech2D	H	No Ct	20.26	19.53	20.72	21.17	20.1	20.39	19.73	20.04	21.42	19.02	20.52		mtlDn	H	32.41	19.2	19.01	23.17	22.86
JPJq03-q04			78.9	78.9	78.8	77.6	75.8	76.9	78.7	78.5	78.7					79.3	79.3	79.2	79.2	79	79	78.9	78.9	79	79.75						77.9	77.9	77.9	77.6	77.7	77.5	77.3	77.7	77.5	77.8	77.4				90.3	80.5	80.5	80.4	79.3
						H5-H7 did not seal well, lots of volume lost to evaporation
	Gyr - GyrnRT		-6.28	-11.85	-11.44	-4.28	-5.22	-6.55	-4.52	-5.88	-5.23					-9.51	-6.5	-5	-4.37	-4.39	-6.06	-6.8	-7.89	-3.82	-4.12	-2.5	0	#VALUE!	#VALUE!	#VALUE!	-6.74	-5.41	-4.03	-6.27	-7.18	-3.42	-5.84	-7.62	-4.71	-5.68	-5.19					-5.65	-4.95	-4.58	-5.83
			6_12	6_12	6_12	6_12	6_12	6_12	6_12	6_12	6_12					1_3	1_3	1_3	1_3	1_3	1_3	1_3	1_3	1_3							5_3	5_3	5_3	5_3	5_3	5_3	5_3	5_3	5_3	5_3	5_3					16_2	16_2	16_2	16_2
Delta Ct vs Gyrase			WT-G	WT-M	WT-F	56G	56G2	56M	56M2	44G2	44F					WT G	WT G	WT M	WT M	148-G	148-M	148-M	WGb	WMb							WT-G	WT-M	∆148-G	∆148-G	∆148-M	∆148-M	44G	44F2	48M	44G2	44F				NTC	2Ma	2Mb	2Ga	2Gb
		MtlD	2.72	-0.37	1.14	1.5	1.41	-1.23	-0.99	3.01	3.06			MtlD	mtlD	1.95	3.04	-1.5	-1.97	1.52	-0.78	-0.24	2.8	-2.12					MtlD	mtlD	2.4	-1.44	1.69	-0.47	-1.24	0.9	2.91	3.16	-0.9	2.75	2.57			MtlD	mtlD	-0.37	-1.3	2.81	2.87
		Fhs	-4.48	-3.6	-3.83	1.66	1.5	-4.12	-4.36	-4.79	-3.94			Fhs	Fhs	-4.49	-4.2	-4.29	-5.51	-5.33	-4.59	-4.29	-4.43	-4.9					Fhs	Fhs	-4.02	-3.99	-5.01	-3.76	-4.71	-5.09	-4.7	-4.31	-4.15	-5.14	-4.04			Fhs	Fhs	-3.78	-3.74	1.15	1.34
		Ech1A	-1.37	-2.4	-3.13	-1.43	-2.1	-2.12	-2.12	0.1	-0.98			Ech1A	ech1A	-2.08	-1.93	-1.31	-1.96	-0.11	-2.6	-2.18	-1.45	-2.43					Ech1A	ech1A	-1.7	-1.54	-0.11	-2.27	-2.45	-0.77	-0.19	-1.75	-2.15	0.08	-1.49			Ech1A
		Ech1E	-3.98	-3.42	-3.8	-4.19	-4.43	-4.87	-4.5	-3.05	-5.2			Ech1E	ech1E	-4.11	-3.95	-3.42	-5.02	-2.34	-3.99	-4.28	-3.55	-4.59					Ech1E	ech1E	-3.46	-3.18	-2.44	-4.03	-3.64	-2.53	-3.81	-5.48	-3.93	-3.67	-5.59			Ech1E
		ech2D												ech2D	ech2D	-0.14	0.33	0.05	-1.13	-0.78	0.07	0.63	0.66	-0.06					ech2D	ech2D	0.24	0.13	-0.57	0.83	0.36	-0.88	-0.43	-0.01	0.36	-0.52	0.51			ech2D
		FruK	2.53	1.86	-2.82	1.26	1.31	2.05	1.5	2.38	-3.56			FruK															FruK	fruK	0.81	0.68	-1.17	0.38	0.5	-1.23	0.8	-3.4	0.07	1.1	-3.63			FruK
		c05820 - Glu	-2.93	-1.76	-1.82	-1.97	-2.06	0.57	0.35	-1.29	1.92			c05820 - Glu	5820	-3.54	-2.93	-1.32	-1.41	-1.74	1.53	1.44	-3.54	-2.64					c05820 - Glu							* samples likely switched? mtlD expression opposite of where it should be								c05820 - Glu	Gluc20	0.13	-0.11	-2.43	-1.95
																																			-2.34										FhsN	-3.98	-3.88	1	1.34
							*only 2 bioreplicates - one bad																												5.06303										mtlDn	-0.9	-1.32	2.31	2.61
	Average DeltaCt							*3 replicates, exclude 4th outlier
			WT-Glu	WT-Man	56G	56M	48G	48M
		MtlD	2.625	-1.43333	2.216	-0.972	0.54625	-0.64		2.995	7.97232	.< fhs 8-fold higher than mtlD in WT on mannitol
		Fhs	-4.33167	-4.42833	1.364	-4.018	-4.385	-4.34333
		Ech1A	-1.706	-1.928	-1.765	-2.12	-1.7175	-2.31		-5.382	41.7007	.< fhs in 56G 40-fold lower than 56M
		Ech1E	-3.81	-3.926	-4.31	-4.685	-3.97375	-4.06667
		ech2D	0.2725	-0.2525	#DIV/0!	#DIV/0!	0.08375	0.353333
		FruK	1.67	1.27	1.285	1.775	-0.395	0.07
		c05820	-3.228	-1.98	-2.096	0.308	#DIV/0!	1.485
														High DeltaCt							Low Delta Ct
	Sdev DeltaCt		WT-Glu	WT-Man	56G	56M	48G	48M						WT-Glu	WT-Man	56G	56M	48G	48M		WT-Glu	WT-Man	56G	56M	48G	48M
		MtlD	0.390986	0.624361	0.710268	0.36636	1.96995	0.351568					MtlD	2.23401	-2.05769	1.50573	-1.33836	-1.4237	-0.991568		3.01599	-0.808972	2.92627	-0.60564	2.5162	-0.288432
		Fhs	0.18584	0.679983	0.218014	0.258109	0.883883	0.224796					Fhs	-4.51751	-5.10832	1.14599	-4.27611	-5.26888	-4.56813		-4.14583	-3.74835	1.58201	-3.75989	-3.50112	-4.11854
		Ech1A	0.303529	0.502066	0.473762	0	1.12128	0.251595					Ech1A	-2.00953	-2.43007	-2.23876	-2.12	-2.83878	-2.56159		-1.40247	-1.42593	-1.29124	-2.12	-0.596216	-2.05841
		Ech1E	0.286618	0.822545	0.169706	0.26163	1.33335	0.187172					Ech1E	-4.09662	-4.74854	-4.47971	-4.94663	-5.3071	-4.25384		-3.52338	-3.10346	-4.14029	-4.42337	-2.6404	-3.87949
		ech2D	0.328976	0.590162	#DIV/0!	#DIV/0!	0.416514	0.28006					ech2D	-0.0564757	-0.842662	#DIV/0!	#DIV/0!	-0.332764	0.0732738		0.601476	0.337662	#DIV/0!	#DIV/0!	0.500264	0.633393
		FruK	1.21622	0.834386	0.0353553	0.388909	1.09602	#DIV/0!					FruK	0.453776	0.435614	1.24964	1.38609	-1.49102	#DIV/0!		2.88622	2.10439	1.32036	2.16391	0.701016	#DIV/0!
		c05820	0.305401	0.683484	0.194113	0.300865	#DIV/0!	0.0636396					c05820	-3.5334	-2.66348	-2.29011	0.00713458	#DIV/0!	1.42136		-2.9226	-1.29652	-1.90189	0.608865	#DIV/0!	1.54864
														Pos fold error							Neg Fold error
	Avg Fold		WT-Glu	WT-Man	56G	56M	48G	48M						WT-Glu	WT-Man	56G	56M	48G	48M		WT-Glu	WT-Man	56G	56M	48G	48M
		MtlD	0.162105	2.7007	0.215237	1.96156	0.684798	1.55833					MtlD	0.0504615	1.4625	0.136914	0.56708	1.99793	0.430016		0.0384824	0.948737	0.0836828	0.439905	0.509995	0.337017
		Fhs	20.1355	21.5308	0.388504	16.2009	20.8938	20.299					Fhs	2.76821	12.9642	0.063377	3.17391	17.6622	3.42265		2.43364	8.09188	0.0544883	2.65397	9.57129	2.92882
		Ech1A	3.26255	3.80527	3.39874	4.34694	3.28866	4.95883					Ech1A	0.763958	1.58391	1.32118	0	3.86551	0.944769		0.619011	1.11839	0.951359	0	1.77691	0.793575
		Ech1E	14.0257	15.2	19.8353	25.7232	15.7115	16.7567					Ech1E	3.08253	11.6816	2.47602	5.1146	23.8795	2.3213		2.52713	6.60526	2.20124	4.26632	9.47647	2.03886
		ech2D	0.827884	1.19127	#DIV/0!	#DIV/0!	0.943602	0.782773					ech2D	0.212039	0.602087	#DIV/0!	#DIV/0!	0.315822	0.167705		0.168804	0.399947	#DIV/0!	#DIV/0!	0.236624	0.138115
		FruK	0.314253	0.41466	0.410371	0.292194	1.31494	0.952638					FruK	0.415876	0.324719	0.010181	0.0904057	1.49592	#DIV/0!		0.178996	0.18211	0.00993451	0.0690435	0.699804	#DIV/0!
		c05820	9.36968	3.94493	4.27522	0.807761	#DIV/0!	0.357249					c05820	2.20902	2.39068	0.615721	0.187306	#DIV/0!	0.0161116		1.78758	1.48858	0.538208	0.152049	#DIV/0!	0.0154163
	Tkv156													Pos fold error							Neg Fold error
			WT Glu	WT Man	PmanWLP Glu	PmanWLP Man		Tkv148	WT Glu	WT Man	PmanEch1 Glu	PmanEch1 Man				56G	56M
		fhs	20.1355	21.5308	0.388504	16.2009							fhs	2.76821	12.9642	0.063377	3.17391	17.6622	3.42265	fhs	2.43364	8.09188	0.0544883	2.65397	9.57129	2.92882
		mtlD	0.162105	2.7007	0.215237	1.96156							mtlD	0.0504615	1.4625	0.136914	0.56708	1.99793	0.430016	mtld	0.0384824	0.948737	0.0836828	0.439905	0.509995	0.337017
									WT Glu	WT Man	PmanEch1 Glu	PmanEch1 Man		WT-Glu	WT-Man			48G	48M		WT-Glu	WT-Man			48G	48M
		ech1A						Ech1A	3.26255	3.80527	3.28866	4.95883	ech1A	0.763958	1.58391			3.86551	0.944769		0.619011	1.11839			1.77691	0.793575
		mtlD						MtlD	0.162105	2.7007	0.684798	1.55833	mtlD	0.0504615	1.4625			1.99793	0.430016		0.0384824	0.948737			0.509995	0.337017
	Rearrange so Sugars next to eachother
			Glu		Man				Glu		Man
			WT	PmanWLP	WT	PmanWLP			WT	PmanEch1	WT	PmanEch1
		fhs	20.1355	0.388504	21.5308	16.2009	41.7007	ech1A	3.26255	3.28866	3.80527	4.95883	1.50786		2.57398
		mtlD	0.162105	0.215237	2.7007	1.96156		mtlD	0.162105	0.684798	2.7007	1.55833
		pos fold error
		fhs	2.76821	0.063377	12.9642	3.17391		ech1A	0.763958	3.86551	1.58391	0.944769
		mtlD	0.0504615	0.136914	1.4625	0.56708		mtlD	0.0504615	1.99793	1.4625	0.430016
		neg fold error
		fhs	2.43364	0.0544883	8.09188	2.65397		ech1A	0.619011	1.77691	1.11839	0.793575
		mtld	0.0384824	0.0836828	0.948737	0.439905		mtlD	0.0384824	0.509995	0.948737	0.337017
	p<0.05		1	2					1	2
			40	40					6	6
																										Pvalues 148 (using Ct)
	Pvalues 156 (using Ct)																											∆148-G	∆148-G F	∆148-G	∆148-G G	∆148-G E1	∆148-G E2	∆148-G C	∆148-G H		148-M	148-M	48M
		WT-G	WT G	WT G	WGb	WT-G	WG	WT-M	WT M	WT M	WMb	WT-M	WM	56G	56G2	2Ga	2Gb	dG	56M	56M2	2Ma	2Mb	dM				mtlD	1.69	1.14	-0.47	3.13	-3.54	0.65	0.23	1.54		-0.78	-0.24	-0.9
	MtlD	2.72	1.95	3.04	2.8	2.4	2.84	-0.37	-1.5	-1.97	-2.12	-1.44	-1.2	1.5	1.41	2.81	2.87	2.49	-1.23	-0.99	-0.37	-1.3	-0.97				ech1A	-0.11	0.15	-2.27	-2.27	-2.93	-1.74	-2.33	-2.24		-2.6	-2.18	-2.15
	Fhs	-4.48	-4.49	-4.2	-4.43	-4.02	-4.37	-3.6	-4.29	-5.51	-4.9	-3.99	-4.28	1.66	1.5	1.15	1.34	1.17	-4.12	-4.36	-3.78	-3.74	-4.09
	Ech1A	-1.37	-2.08	-1.93	-1.45	-1.7		-2.4	-1.31	-1.96	-2.43	-1.54
																											Glu vs Glu		Man vs Man
		Glu vs Glu		Man vs Man																						mltD	0.0267608		0.0852473
	mtlD	0.255347		0.181104																						ech1A	0.982768		0.274388
	fhs	4.60627e-12		0.237283
[truncated: 19 more columns]

## Sheet: Fig. 5d
			Ct values
			Wild type glucose		Wild type fructose		Pfrcech1 glucose		Pfrcech1 fructose		Pfrcech1∆ech2 glucose		Pfrcech1∆ech2 fructose
			Sample 1	Sample 2	Sample 1	Sample 2	Sample 1	Sample 2	Sample 1	Sample 2	Sample 1	Sample 2	Sample 1	Sample 2
		Gyr	19.6	20.34	22.44	22.02	20.26	21.37	20.32	19.85	22.23	20.88	20.28	20.06
		Ech1A	18.02	18.96	20.42	20.02	22.19	22.4	19.03	18.2	22.42	22.05	19.01	18.94
		Ech2D	19.93	20.27	22.2	22.01	20.9	21.54	21.35	20.43	No Ct	32.56	No Ct	33.03
		FruK	21.83	21.93	17.99	17.98	22.06	21.41	15.66	15.92	22.71	23.32	17.44	17.15
					DelCT vs Gyrase - all samples
			Wild type glucose	Wild type glucose	6_12	Wild type fructose	Wild type fructose	6_12	Pfrcech1 glucose	Pfrcech1 glucose	5_3	5_3	Pfrcech1 fructose	Pfrcech1 fructose	5_3	5_3			Averages (christoph + my samples)								Std deviation (Christoph + my samples)						Max DeltaCt (Christoph + my samples)					Min						Fold relative to gyr (2^-DeltaCt)					Neg error (fold)
			Sample 1	Sample 2	WT-G	Sample 1	Sample 2	WT-F	Sample 1	Sample 2	44G	44G2	Sample 1	Sample 2	44F	44F2		WT Glu	WT Fru	PfruEch1 Glu	PfruEch1 Fru					WT Glu	WT Fru	PfruEch1 Glu	PfruEch1 Fru				WT Glu	WT Fru	PfruEch1 Glu	PfruEch1 Fru		WT Glu	WT Fru	PfruEch1 Glu	PfruEch1 Fru			WT Glu	WT Fru	PfruEch1 Glu	PfruEch1 Fru
		Ech1A	-1.58	-1.38	-1.37	-2.02	-2	-3.13	1.93	1.03	-0.19	0.08	-1.29	-1.65	-1.49	-1.75	Ech1A	-1.44333	-2.38333	0.7125	-1.545				Ech1A	0.118462	0.64671	0.965691	0.200915			Ech1A	-1.5618	-3.03004	-0.253191	-1.74591		-1.32487	-1.73662	1.67819	-1.34409		ech1A	2.71948	5.21741	0.610262	2.91804		0.21438
		Ech2D	0.33	-0.07		-0.24	-0.01		0.64	0.17	-0.43	-0.52	1.03	0.58	0.51	-0.01	Ech2D	0.13	-0.125	-0.035	0.5275				Ech2D	0.282843	0.162635	0.544334	0.426018			Ech2D	-0.152843	-0.287635	-0.579334	0.101482		0.412843	0.0376346	0.509334	0.953518		Ech2D	0.913831	1.09051	1.02456	0.693756		0.16269
		FruK	2.23	1.59	2.53	-4.45	-4.04	-2.82	1.8	0.04	0.8	1.1	-4.66	-3.93	-3.63	-3.4	FruK	2.11667	-3.77	0.935	-3.905				FruK	0.480139	0.84788	0.729086	0.548118			FruK	1.63653	-4.61788	0.205914	-4.45312		2.59681	-2.92212	1.66409	-3.35688		fruK	0.230579	13.6422	0.523042	14.9804		0.0652749
																																									Single technical replicate			WT Glu	WT Fru	PfruEch1 Glu	PfruEch1 Fru		WT Glu
																																											ech1A	2.71948	5.21741	0.610262	2.91804		0.21438
																																											fruK	0.230579	13.6422	0.523042	14.9804		0.0652749
		Ttests
				G vs G	F vs F
			Ech1A	0.0132295	0.0539478																																						Rearrange so Glus next to eachother
			FruK	0.0606484	0.806379																																						Avg	Glu		Fru
																																												WT	PfruEch1	WT	PfruEch1		Fold-dif. PfruEch1 Glu vs Fru
																																											ech1A	2.71948	0.610262	5.21741	2.91804		4.78162
																																											fruK	0.230579	0.523042	13.6422	14.9804
																																											Pos error	WT Glu	PfruEch1 Glu	WT Fru	PfruEch1 Fru
																																												0.232726	0.581578	2.95093	0.436033
																																												0.0910506	0.343947	10.9117	6.92358
																																											Neg error	WT Glu	PfruEch1 Glu	WT Fru	PfruEch1 Fru
																																												0.21438	0.297787	1.88486	0.379349
																																												0.0652749	0.207498	6.06257	4.73512
																																																	p<0.05
																																																1	5
																																																2	5
[truncated: 7 more columns]
