# Supplementary material for: Sugar-inducible promoters for manipulation of core metabolic pathways in the thermophilic acetogen Thermoanaerobacter kivui
Source: Appl Environ Microbiol. 2025 Nov 20;91(12):e01641-25. doi: 10.1128/aem.01641-25 (PMC12724272; doi:10.1128/aem.01641-25)
Supplement: Table S1 — RNA sequencing results comparing growth of wild-type T. kivui in complex medium at 66°C on mannitol vs. glucose (complete results). Differences of log2 fold-change > 2, with P-adj ≤ 0.001, were considered significant. [file aem.01641-25-s0003.xlsx]

## Sheet: Sheet1
LocusTag	Annotation	tkv4-man	tkv5-man	tkv6-man	tkv1-glu	tkv2-glu	tkv3-glu	baseMean	log2FoldChange	lfcSE	pvalue	padj	Metabolic pathways - Thermoanaerobacter kivui	Biosynthesis of secondary metabolites - Thermoanaerobacter kivui	Microbial metabolism in diverse environments - Thermoanaerobacter kivui	Carbon metabolism - Thermoanaerobacter kivui	2-Oxocarboxylic acid metabolism - Thermoanaerobacter kivui	Fatty acid metabolism - Thermoanaerobacter kivui	Biosynthesis of amino acids - Thermoanaerobacter kivui	Nucleotide metabolism - Thermoanaerobacter kivui	Biosynthesis of nucleotide sugars - Thermoanaerobacter kivui	Biosynthesis of cofactors - Thermoanaerobacter kivui	Glycolysis / Gluconeogenesis - Thermoanaerobacter kivui	Citrate cycle (TCA cycle) - Thermoanaerobacter kivui	Pentose phosphate pathway - Thermoanaerobacter kivui	Pentose and glucuronate interconversions - Thermoanaerobacter kivui	Fructose and mannose metabolism - Thermoanaerobacter kivui	Galactose metabolism - Thermoanaerobacter kivui	Starch and sucrose metabolism - Thermoanaerobacter kivui	Amino sugar and nucleotide sugar metabolism - Thermoanaerobacter kivui	Pyruvate metabolism - Thermoanaerobacter kivui	Glyoxylate and dicarboxylate metabolism - Thermoanaerobacter kivui	Propanoate metabolism - Thermoanaerobacter kivui	Butanoate metabolism - Thermoanaerobacter kivui	C5-Branched dibasic acid metabolism - Thermoanaerobacter kivui	Oxidative phosphorylation - Thermoanaerobacter kivui	Methane metabolism - Thermoanaerobacter kivui	Nitrogen metabolism - Thermoanaerobacter kivui	Sulfur metabolism - Thermoanaerobacter kivui	Fatty acid biosynthesis - Thermoanaerobacter kivui	Glycerolipid metabolism - Thermoanaerobacter kivui	Glycerophospholipid metabolism - Thermoanaerobacter kivui	Purine metabolism - Thermoanaerobacter kivui	Pyrimidine metabolism - Thermoanaerobacter kivui	Alanine, aspartate and glutamate metabolism - Thermoanaerobacter kivui	Glycine, serine and threonine metabolism - Thermoanaerobacter kivui	Cysteine and methionine metabolism - Thermoanaerobacter kivui	Valine, leucine and isoleucine degradation - Thermoanaerobacter kivui	Valine, leucine and isoleucine biosynthesis - Thermoanaerobacter kivui
TKV_c00010	chromosomal replication initiator protein DnaA	2841	3692	3336	3235	3610	3048	3294	0	0.14	0.983	0.991
TKV_c00020	DNA polymerase III subunit beta	1598	1914	1846	1930	2066	1807	1860	-0.11	0.12	0.348	0.459
TKV_c00030	S4 domain-containing protein YaaA	130	193	188	166	164	156	166	0.06	0.18	0.714	0.797
TKV_c00040	DNA replication and repair protein RecF	4128	4396	4164	4305	3923	3596	4086	0.1	0.11	0.349	0.46
TKV_c00050	hypothetical protein	1113	1101	1092	1130	1051	1128	1102	0	0.09	0.984	0.991
TKV_c00060	CobB/CobQ glutamine amidotransferase	2935	2647	2772	2454	2194	2367	2561	0.24	0.1	0.011	0.025	x
TKV_c00070	hypothetical protein	3854	3560	3378	3538	3314	3430	3512	0.07	0.09	0.47	0.575	x
TKV_c00080	export chaperone protein CsaA	680	444	458	577	588	573	554	-0.12	0.18	0.479	0.583
TKV_c00090	DNA gyrase subunit B	7987	8074	7462	8470	6357	5799	7358	0.17	0.16	0.267	0.372
TKV_c00100	DNA gyrase subunit A	12296	11362	10661	15746	10043	9492	11600	-0.03	0.2	0.855	0.9
TKV_c00110	pyruvate carboxylase Pyc	43159	50307	53821	49635	56729	57347	51833	-0.14	0.13	0.246	0.349	x		x	x			x					x							x
TKV_c00120	pyruvate carboxylase subunit A	33054	34282	36095	35121	38641	38325	35920	-0.11	0.09	0.198	0.291	x	x	x	x																x	x															x
TKV_c00130	acetolactate synthase small subunit	11002	9592	10307	7228	11454	11885	10245	0.01	0.19	0.941	0.966	x	x			x		x															x	x														x
TKV_c00140	ketol-acid reductoisomerase IlvC	15704	16479	16847	8424	15673	14310	14573	0.28	0.22	0.137	0.215	x	x			x		x																														x
TKV_c00150	2-isopropylmalate synthase 1	21739	17734	18834	11422	17405	16866	17333	0.3	0.19	0.074	0.13	x	x			x		x												x																		x
TKV_c00160	3-isopropylmalate dehydratase large subunit	13692	13499	13071	4801	8246	8608	10319	0.8	0.23	0	0	x	x			x		x																x														x
TKV_c00170	3-isopropylmalate dehydratase small subunit	7882	7961	7736	3903	6427	6190	6683	0.45	0.2	0.013	0.03	x	x			x		x																x														x
TKV_c00180	3-isopropylmalate dehydrogenase LeuB	23593	22597	22562	8378	16478	14695	18051	0.7	0.25	0.001	0.004	x	x			x		x																x														x
TKV_c00190	dihydroxy-acid dehydratase IlvD	27798	29928	28363	11865	19575	18597	22688	0.72	0.21	0	0.001	x	x			x		x																														x
TKV_c00200	acetolactate synthase large subunit	46327	45323	44118	19819	35144	31077	36968	0.58	0.22	0.003	0.008	x	x			x		x															x	x														x
TKV_c00210	riboflavin biosynthesis protein RibD	1453	1795	1629	1436	1326	1161	1467	0.29	0.14	0.028	0.057	x	x								x
TKV_c00220	riboflavin synthase RibE	584	705	636	561	517	476	580	0.29	0.13	0.023	0.048	x	x								x
TKV_c00230	riboflavin biosynthesis protein RibBA	3019	3181	3256	2713	2541	2505	2869	0.28	0.09	0.001	0.004	x	x								x
TKV_c00240	6%2C7-dimethyl-8-ribityllumazine synthase RibH	1569	1724	1589	1667	1656	1537	1624	0.01	0.09	0.943	0.967	x	x								x
TKV_c00250	sporulation integral membrane protein YtvI	7698	7536	6957	5301	5476	5492	6410	0.44	0.08	0	0
TKV_c00260	signal peptidase I	6666	6762	7045	3989	3187	3375	5170	0.93	0.12	0	0
TKV_c00270	serine--tRNA ligase SerS	18706	20074	17021	15620	17229	15289	17323	0.2	0.11	0.057	0.104
rna-TKV_c00280	NA	1836	1057	1787	849	773	1006	1218	0.74	0.24	0.001	0.002
rna-TKV_c00290	NA	10233	5914	10469	4978	5580	7350	7421	0.47	0.25	0.029	0.059
TKV_c00300	transcriptional attenuator%2C LytR family	2479	1816	2245	3547	3401	2914	2734	-0.55	0.16	0	0.001
TKV_c00310	hypothetical protein	5258	6090	5551	7739	7749	7248	6606	-0.41	0.1	0	0
rna-TKV_c00320	NA	942	559	975	291	504	638	651	0.62	0.33	0.016	0.036
TKV_c00330	enoyl-CoA hydratase EchA8	41634	50392	50682	32969	45444	48529	44942	0.14	0.17	0.362	0.473
TKV_c00340	nuclease	37	40	29	62	32	48	41	-0.29	0.29	0.196	0.289
TKV_c00350	histone deacetylase superfamily	3155	3940	3935	4009	4628	4117	3964	-0.19	0.13	0.131	0.208
TKV_c00360	hydantoin utilization protein A	2998	4240	3957	3323	3848	3068	3572	0.11	0.17	0.466	0.573
TKV_c00370	alkaline phosphatase 3	987	1198	1160	1605	1481	1400	1305	-0.4	0.13	0.001	0.003	x									x
TKV_c00380	hypothetical protein	2	7	6	8	4	1	5	0.05	0.4	0.782	0.849
TKV_c00390	tRNA-specific adenosine deaminase TadA	21555	21081	22032	26355	19470	19350	21641	-0.01	0.15	0.943	0.967
rna-TKV_c00400	NA	3728	2183	3840	1802	1846	2838	2706	0.47	0.27	0.035	0.069
rna-TKV_c00410	NA	7084	3896	6593	3735	3460	4767	4922	0.46	0.25	0.029	0.06
TKV_c00420	transposase family protein	584	644	641	815	534	593	635	-0.05	0.18	0.766	0.837
TKV_c00430	transposase IS4 family protein	1362	866	1187	1125	1333	1493	1228	-0.17	0.19	0.311	0.422
TKV_c00440	transposase IS4 family protein	31	22	20	31	29	47	30	-0.38	0.32	0.117	0.19
TKV_c00450	hypothetical protein	570	626	606	454	264	236	459	0.81	0.27	0	0.001
TKV_c00460	hypothetical protein	10551	11954	9542	11917	7096	6443	9584	0.26	0.23	0.19	0.283
TKV_c00470	putative PAS/PAC sensor protein	941	1261	981	2764	802	808	1260	-0.24	0.35	0.316	0.426
TKV_c00480	DNA polymerase III subunit gamma/tau	18284	17080	15620	16547	14423	15453	16235	0.12	0.11	0.228	0.326
TKV_c00490	nucleoid-associated protein	5520	4096	4016	5787	6112	6345	5313	-0.38	0.16	0.009	0.021
TKV_c00500	recombination protein RecR	14653	13642	13356	14836	14669	14944	14350	-0.09	0.08	0.236	0.336
TKV_c00510	putative fluoride ion transporter CrcB	168	165	133	201	176	197	173	-0.27	0.16	0.074	0.129
TKV_c00520	putative fluoride ion transporter CrcB	211	176	147	321	227	226	218	-0.46	0.22	0.017	0.038
TKV_c00530	metal dependent phosphohydrolase	3380	3138	2744	8488	6370	5951	5012	-1.12	0.18	0	0
TKV_c00540	hypothetical protein	890	751	612	2512	1871	1980	1436	-1.45	0.2	0	0
TKV_c00550	hypothetical protein	75	79	72	147	114	148	106	-0.8	0.2	0	0
TKV_c00560	hypothetical protein	520	579	607	611	574	653	591	-0.1	0.12	0.387	0.498
rna-TKV_c00590	NA	2228	1305	2448	1196	1412	2032	1770	0.27	0.26	0.21	0.305
rna-TKV_c00600	NA	1927	1237	1996	1096	1360	1909	1587	0.18	0.24	0.369	0.479
TKV_c00610	3-oxoacyl-[acyl-carrier-protein] reductase FabG	820	792	741	902	728	718	783	0	0.13	0.988	0.994	x	x				x				x																		x
TKV_c00620	pseudouridine synthase	1471	1304	1414	1028	1060	1135	1235	0.36	0.1	0	0.001
TKV_c00630	HTH-type transcriptional repressor PurR	1027	1464	1340	861	1021	958	1112	0.39	0.17	0.012	0.027
TKV_c00640	carbohydrate ABC transporter substrate-binding protein%2C CUT1 family	3296	6048	6172	3558	4774	5033	4813	0.16	0.24	0.426	0.538
TKV_c00650	carbohydrate ABC transporter membrane protein 1%2C CUT1 family	428	786	789	592	634	630	643	0.09	0.22	0.653	0.74
TKV_c00660	carbohydrate ABC transporter membrane protein 2%2C CUT1 family	275	523	588	331	406	460	430	0.15	0.25	0.473	0.578
TKV_c00670	beta-galactosidase trimerization domain-containing protein	814	1411	1431	916	1130	1151	1142	0.15	0.22	0.426	0.538	x															x
TKV_c00680	beta-1%2C4-mannooligosaccharide phosphorylase	546	695	691	671	670	738	668	-0.09	0.14	0.469	0.574
TKV_c00690	beta-1%2C4-mannooligosaccharide phosphorylase	1062	1165	1055	1213	1204	1400	1183	-0.2	0.11	0.063	0.113
TKV_c00700	putative mannose-1-phosphate guanyltransferase Mpg	5983	6630	5946	4847	5457	5169	5672	0.25	0.1	0.01	0.023	x	x							x	x					x			x
TKV_c00710	glycosyltransferase	5418	6567	5426	3608	3714	3915	4775	0.61	0.12	0	0
TKV_c00720	glycosyltransferase	1896	2486	2148	996	876	982	1564	1.17	0.15	0	0
TKV_c00740	transcriptional regulator%2C TetR family	940	991	807	1335	1041	1006	1020	-0.27	0.16	0.066	0.117
TKV_c00750	YhgE/Pip-like protein	903	745	657	805	635	772	753	0.05	0.16	0.745	0.822
TKV_c00760	CTU1/ATPBD3 family protein	6212	6653	6775	6742	6960	6141	6580	-0.01	0.1	0.88	0.918
TKV_c00770	fumarate hydratase subunit alpha	757	663	658	1377	1179	1028	944	-0.75	0.16	0	0	x	x	x	x								x							x
TKV_c00780	fumarate hydratase subunit beta	473	468	542	866	554	543	574	-0.34	0.21	0.066	0.117	x	x	x	x								x							x
TKV_c00790	uracil-DNA glycosylase	561	460	463	764	589	558	566	-0.32	0.17	0.04	0.078
TKV_c00830	putative redox protein%2C regulator of disulfide bond formation	622	521	490	510	606	632	563	-0.09	0.15	0.53	0.631
TKV_c00840	transcriptional regulator	6595	4859	4688	5632	5960	5915	5608	-0.1	0.15	0.475	0.58
TKV_c00850	hypothetical protein	31322	33837	30498	5849	13345	13300	21358	1.45	0.31	0	0
TKV_c00860	putative transporter component	137419	165700	151489	29280	68997	65448	103055	1.34	0.32	0	0
TKV_c00870	tRNA 2-thiouridine synthesizing protein D	17303	20700	18192	3628	7800	8452	12679	1.38	0.31	0	0
TKV_c00890	tRNA 2-thiouridine synthesizing protein B	9567	11452	8718	2454	4968	5647	7134	1.05	0.31	0	0
TKV_c00900	dihydrolipoyl dehydrogenase LpdA	98336	118314	95297	18921	40448	43597	69152	1.5	0.31	0	0	x	x	x	x	x					x	x	x							x	x	x													x		x
TKV_c00910	glycine cleavage system H protein GcvH	23272	27072	24559	4755	10547	10582	16798	1.43	0.31	0	0	x	x		x																x														x
TKV_c00920	glucokinase GlcK	3729	4803	4689	2216	2566	2441	3407	0.84	0.14	0	0	x	x	x	x					x		x					x	x	x
TKV_c00930	GMP synthase	3787	4374	3953	2868	2759	3032	3462	0.47	0.1	0	0
TKV_c00940	inhibitor of sigma-G Gin	529	607	555	409	356	401	476	0.51	0.13	0	0
TKV_c00950	arginine decarboxylase SpeA	2740	2359	2449	2365	2441	2647	2500	0.02	0.11	0.872	0.912
TKV_c00960	thymidylate kinase Tmk	1283	1297	1331	1256	1055	1093	1219	0.19	0.11	0.076	0.133	x							x																								x
TKV_c00970	hypothetical protein	1466	1532	1510	2148	1645	1606	1651	-0.24	0.15	0.084	0.144
TKV_c00980	hypothetical protein	2143	2131	2108	2033	2034	2026	2079	0.07	0.07	0.36	0.472
TKV_c00990	DNA polymerase III subunit delta'	4045	4259	3945	4301	4031	4171	4125	-0.03	0.08	0.72	0.801
TKV_c01000	PSP1 domain-containing protein	11985	11747	12444	11749	10234	10865	11504	0.13	0.09	0.141	0.22
TKV_c01010	membrane protein	2469	2325	2256	1581	1569	1667	1978	0.54	0.09	0	0
TKV_c01020	hypothetical protein	10130	9364	9350	7171	7054	7209	8380	0.42	0.08	0	0
TKV_c01030	hypothetical protein	4724	4826	4942	2604	2550	2518	3694	0.91	0.07	0	0
TKV_c01040	arginine deiminase ArcA	10876	9776	10277	9217	7096	7326	9095	0.36	0.14	0.006	0.016	x	x
TKV_c01050	RNA methylase	330	302	287	433	312	305	328	-0.17	0.18	0.298	0.408
TKV_c01060	ribosomal RNA small subunit methyltransferase I	504	476	454	601	444	475	492	-0.08	0.15	0.59	0.685
TKV_c01070	cation diffusion facilitator family transporter	945	815	812	2003	1782	2138	1416	-1.18	0.13	0	0
TKV_c01080	AbrB family protein	24022	22479	25246	32957	39389	36862	30159	-0.59	0.11	0	0
TKV_c01090	spore maturation protein A	40	30	40	74	44	76	51	-0.66	0.32	0.009	0.022
TKV_c01100	spore maturation protein B	27	21	27	38	26	32	29	-0.24	0.28	0.271	0.377
TKV_c01110	putative domain-containing HDIG	1907	1713	1601	2810	1815	1817	1944	-0.25	0.2	0.148	0.23
TKV_c01120	methionine--tRNA ligase MetG	14382	16322	14279	46205	12844	14791	19804	-0.43	0.4	0.105	0.174	x
TKV_c01130	hydrolase%2C TatD family	2380	2743	2435	8883	2270	2712	3571	-0.54	0.44	0.058	0.106
TKV_c01140	3D domain-containing protein	65899	59197	61573	40490	33071	33098	48888	0.78	0.13	0	0
TKV_c01150	ribosomal RNA small subunit methyltransferase A	2985	2690	2452	3032	2562	2727	2741	-0.03	0.12	0.789	0.853
TKV_c01160	hypothetical protein	3596	3429	3375	2935	2912	2750	3166	0.27	0.08	0.001	0.003
TKV_c01170	S-layer domain-containing protein	3868	4848	5417	4281	4074	4011	4416	0.17	0.15	0.208	0.304
TKV_c01180	anti-sigma factor-like protein	1706	1659	1682	2253	1675	1735	1785	-0.15	0.14	0.267	0.372
TKV_c01190	RNA polymerase sigma factor SigI	13096	10041	12942	3549	4232	3896	7959	1.6	0.15	0	0
TKV_c01200	ATPases involved in chromosome partitioning	22135	22008	24063	32127	29933	27013	26213	-0.37	0.11	0	0.001
TKV_c01210	hypothetical protein	495	483	468	582	493	554	512	-0.16	0.12	0.148	0.229
TKV_c01220	ATP-dependent zinc metalloprotease FtsH	4642	4778	4892	5983	5124	5674	5182	-0.22	0.1	0.022	0.047
TKV_c01230	Ech-type complex subunit Ech1A	42005	73206	81237	76130	65720	55362	65610	0	0.23	0.983	0.991
TKV_c01240	Ech-type complex subunit Ech1B	18553	30314	35472	31709	28162	23478	27948	0.01	0.22	0.947	0.969	x																							x
TKV_c01250	Ech-type complex subunit Ech1C	14164	19058	22382	22560	18747	16942	18976	-0.05	0.19	0.747	0.823
TKV_c01260	Ech-type complex subunit Ech1F	5470	7156	8153	14688	10503	9285	9209	-0.64	0.23	0.002	0.005
TKV_c01270	Ech-type complex subunit HycB1	8438	10979	11931	16404	12934	11743	12072	-0.33	0.19	0.046	0.087
TKV_c01280	hypothetical protein	5121	6920	7472	15581	11055	9870	9337	-0.82	0.23	0	0
TKV_c01290	hypothetical protein	6374	8238	8809	18370	12606	11189	10931	-0.76	0.23	0	0.001
TKV_c01300	Ech-type complex subunit Ech1D	2021	2899	2641	12994	8068	6978	5934	-1.82	0.27	0	0
TKV_c01310	Ech-type complex subunit Ech1E	19003	26288	29333	37697	31260	26653	28372	-0.29	0.2	0.093	0.157
TKV_c01320	hydrogenase assembly chaperone HypC	2566	3975	4183	8032	5639	4712	4851	-0.67	0.27	0.003	0.009
TKV_c01330	hydrogenase nickel insertion protein HypA	835	625	519	1828	1354	1293	1076	-1.11	0.23	0	0
TKV_c01340	hydrogenase nickel incorporation protein HypB	2006	1466	1655	4291	3139	3099	2609	-0.98	0.2	0	0
TKV_c01350	amidohydrolase 2	12822	12224	12970	9661	12040	12430	12025	0.14	0.13	0.241	0.342
TKV_c01360	[NiFe] hydrogenase maturation protein HypF	35394	33185	30535	20177	16494	18784	25762	0.81	0.12	0	0
TKV_c01370	hydrogenase assembly chaperone HypC	2967	3092	2845	1971	1550	1775	2367	0.72	0.13	0	0
TKV_c01380	hydrogenase expression/formation protein HypD2	17167	17040	17692	9707	9691	9578	13479	0.83	0.07	0	0
TKV_c01390	hydrogenase expression/formation protein HypE	14985	20086	21679	8132	8408	7541	13472	1.2	0.17	0	0
TKV_c01400	acetyltransferase	1388	1177	1263	1402	1076	1249	1259	0.03	0.14	0.798	0.86
TKV_c01410	hypothetical protein	237	236	241	267	181	199	227	0.12	0.18	0.461	0.568
TKV_c01420	response regulator receiver protein	2379	2124	2245	2068	1888	1991	2116	0.17	0.1	0.062	0.113
TKV_c01430	fructose-bisphosphate aldolase Fba	34103	31642	34624	27255	28063	27516	30534	0.27	0.08	0	0.002	x	x	x	x			x				x		x		x										x
TKV_c01440	transcription termination factor Rho	17555	20873	18691	15629	12868	13337	16492	0.42	0.13	0.001	0.002
TKV_c01450	50S ribosomal protein L31	21878	17832	18253	16781	16533	15041	17720	0.25	0.12	0.037	0.073
TKV_c01460	thymidine kinase Tdk	1916	1853	1873	2371	1595	1954	1927	-0.06	0.16	0.68	0.765	x							x																								x
TKV_c01470	hypothetical protein	1311	1341	1272	1777	1306	1387	1399	-0.17	0.15	0.217	0.313
TKV_c01480	release factor glutamine methyltransferase PrmC	875	979	861	1122	914	864	936	-0.09	0.14	0.521	0.623
TKV_c01490	peptide chain release factor 1	6198	6384	6846	7323	5478	5173	6234	0.1	0.16	0.499	0.602
TKV_c01500	putative divalent heavy-metal cations transporter	451	432	362	294	484	418	407	0.05	0.2	0.787	0.853
TKV_c01510	threonylcarbamoyl-AMP synthase Sua	11773	10707	11962	8148	8579	7704	9812	0.48	0.1	0	0
TKV_c01520	sugar-phosphate isomerase%2C RpiB/LacA/LacB family	10790	7744	8128	11529	12582	11960	10456	-0.4	0.16	0.007	0.016
TKV_c01530	ribose 5-phosphate isomerase B	5870	5629	5572	7244	5516	5546	5896	-0.09	0.14	0.488	0.591	x	x	x	x			x						x		x
TKV_c01540	uracil phosphoribosyltransferase Upp	9954	8313	7915	11539	9473	9443	9439	-0.2	0.14	0.145	0.226	x							x																								x
TKV_c01550	ComE operon protein 2	5646	4854	5041	7483	5866	5872	5794	-0.28	0.14	0.037	0.072	x							x																								x
TKV_c01560	UDP-N-acetylmuramyl pentapeptide phosphotransferase/UDP-N-acetylglucosamine-1-phosphate transferase TagO	18812	15117	16343	20018	20989	18821	18350	-0.24	0.12	0.042	0.081	x
TKV_c01570	putative UDP-N-acetylglucosamine 2-epimerase	9822	10192	9546	13049	12047	11496	11025	-0.3	0.09	0.001	0.003	x								x									x
TKV_c01580	hypothetical protein	190	206	214	422	422	533	331	-1.14	0.16	0	0
TKV_c01590	hypothetical protein	198	211	200	132	112	139	165	0.63	0.16	0	0
TKV_c01600	UDP-N-acetylglucosamine 1-carboxyvinyltransferase 1	3457	4223	4280	3056	2688	2788	3416	0.46	0.13	0	0.001	x								x									x
TKV_c01610	putative oligopeptide transporter%2C OPT family	83	80	86	91	93	81	86	-0.08	0.18	0.636	0.727
TKV_c01620	pqqD: coenzyme PQQ synthesis protein D	22	10	14	12	14	15	15	0.05	0.33	0.815	0.872
TKV_c01630	alanine dehydrogenase Ald	2721	3566	4255	5248	4671	4223	4114	-0.37	0.19	0.03	0.061	x																																x
TKV_c01640	phosphoenolpyruvate synthase/pyruvate phosphate dikinase	4602	4189	4045	4045	3628	3951	4077	0.14	0.1	0.168	0.256
TKV_c01650	cell surface receptor IPT/TIG domain-containing protein	4092	3672	3901	3349	2988	3302	3551	0.26	0.1	0.006	0.016
TKV_c01660	putative S-layer protein	1954	1446	1485	1380	1350	1297	1486	0.25	0.15	0.073	0.128
TKV_c01670	S-layer domain-containing protein	1178	1066	1103	977	1020	928	1045	0.19	0.1	0.055	0.101
TKV_c01680	stage II sporulation protein D	159	151	162	155	131	143	150	0.12	0.15	0.405	0.516
TKV_c01690	peptidase M23	109	108	121	80	71	65	93	0.59	0.2	0.001	0.003
TKV_c01700	stage III sporulation protein D	0	0	0	0	0	0	0	NA	NA	NA	NA
TKV_c01710	Rod shape-determining protein MreB	2775	2665	3078	2000	2478	2428	2571	0.28	0.13	0.024	0.051
TKV_c01720	flagellar hook-basal body complex protein FlhO	2614	1687	1712	2262	2646	2795	2286	-0.3	0.2	0.091	0.153
TKV_c01730	flagellar basal-body rod protein FlgG	4006	3072	3231	3572	4109	4470	3743	-0.21	0.15	0.134	0.211
TKV_c01740	Rod binding protein	2449	1577	1277	2887	3033	3041	2377	-0.66	0.25	0.002	0.006
TKV_c01750	3-hydroxyacyl-[acyl-carrier-protein] dehydratase FabZ	7728	7491	7544	5293	4786	4863	6284	0.6	0.08	0	0	x					x				x																		x
TKV_c01760	protein MurJ	18667	19405	17808	11367	10543	11705	14916	0.72	0.09	0	0
TKV_c01770	4Fe-4S ferredoxin iron-sulfur binding domain-containing protein	18931	17131	19306	9560	11690	11337	14659	0.74	0.12	0	0
TKV_c01780	hypothetical protein	51	67	98	84	45	73	70	0.06	0.27	0.772	0.841
TKV_c01790	hypothetical protein	3752	5083	5640	5030	5410	5338	5042	-0.11	0.16	0.478	0.582	x							x																							x				x
TKV_c01800	prevent-host-death family protein	767	1058	981	1464	1344	1301	1153	-0.51	0.16	0	0.002
TKV_c01810	hypothetical protein	1116	1271	1259	2611	2397	2404	1843	-1.01	0.11	0	0
TKV_c01820	transposase IS4 family protein	299	286	277	353	293	332	307	-0.17	0.13	0.17	0.257
TKV_c01830	transposase IS4 family protein	0	0	0	0	0	0	0	NA	NA	NA	NA
TKV_c01840	Ktr system potassium uptake protein B	13275	9297	8272	11429	11416	12113	10967	-0.15	0.18	0.359	0.471
TKV_c01850	Ktr system potassium uptake protein C	6538	5270	5232	6784	6400	6729	6159	-0.21	0.13	0.081	0.139
TKV_c01860	oxidoreductase domain-containing protein	4173	3619	3429	4288	3686	4080	3879	-0.1	0.12	0.414	0.526
TKV_c01870	hypothetical protein	1405	1253	1301	1642	1078	1221	1317	0.01	0.17	0.973	0.986
TKV_c01880	ribose transport system permease protein RbsC	90	106	103	72	31	49	75	0.82	0.33	0.002	0.006
TKV_c01890	D-ribose-binding periplasmic protein RbsB	119	92	122	58	31	51	79	1.14	0.29	0	0
TKV_c01900	hypothetical protein	2	7	6	3	4	2	4	0.15	0.42	0.44	0.549
TKV_c01910	polyferredoxin NapH	2	7	2	1	1	2	2	0.2	0.47	0.228	0.326
TKV_c01920	N-acetylglucosamine-6-phosphate deacetylase NagA	1985	2111	2066	3733	2832	2498	2538	-0.51	0.17	0.001	0.004	x																	x
TKV_c01930	aminotransferase class I and II	14229	13300	13296	10129	13316	11488	12626	0.21	0.13	0.095	0.159
TKV_c01940	transcriptional regulator	5458	4491	4518	3384	3814	4168	4306	0.32	0.14	0.014	0.032
TKV_c01950	ferrous iron transport protein A	7615	8296	7889	768	690	694	4325	3.46	0.1	0	0
TKV_c01960	ferrous iron transport protein B	94259	108756	91718	7736	8296	8993	53293	3.56	0.12	0	0
TKV_c01970	cobalt/nickel transport system ATP-binding protein	607	4350	6673	1324	1120	1013	2515	0.52	0.77	0.043	0.082
TKV_c01980	cobalt/nickel transport system permease protein	566	3439	5535	1219	1222	1047	2171	0.41	0.61	0.079	0.137
TKV_c01990	cobalt/nickel transport protein	510	3933	5978	1510	2048	1510	2582	0.23	0.46	0.24	0.342
TKV_c02000	cobalt/nickel transport system permease protein	2216	16581	31880	4068	4287	3630	10444	0.61	1.01	0.025	0.052
TKV_c02010	putative nickel-responsive regulator	372	2815	5239	936	820	760	1823	0.41	0.64	0.059	0.107
TKV_c02020	propeptide PepSY amd peptidase M4	94	87	95	143	124	119	110	-0.44	0.18	0.008	0.02
TKV_c02030	glutaconyl-CoA decarboxylase subunit beta	6	7	5	10	10	10	8	-0.37	0.46	0.147	0.229	x		x																x			x
TKV_c02040	hypothetical protein	2	0	0	1	1	6	2	-0.13	0.45	0.259	0.364
TKV_c02050	tRNA (cytidine(34)-2'-O)-methyltransferase	5056	4067	4396	3194	3502	3615	3972	0.37	0.13	0.002	0.006
TKV_c02060	DNA polymerase IV	4775	4341	4628	3546	3589	3481	4060	0.36	0.08	0	0
TKV_c02070	multi antimicrobial extrusion protein MatE	540	421	490	514	389	458	469	0.08	0.16	0.596	0.691
TKV_c02080	efflux transporter%2C RND family%2C MFP subunit	5696	4795	4464	3168	3220	3423	4128	0.58	0.13	0	0
TKV_c02090	ABC-type antimicrobial peptide transport system%2C ATPase component	1970	1705	1817	1109	1029	1157	1464	0.72	0.11	0	0
TKV_c02100	ABC-type transport system%2C involved in lipoprotein release%2C permease component	4207	3670	4019	2106	2240	2311	3092	0.82	0.1	0	0
TKV_c02110	hemerythrin-like metal-binding protein	2304	2206	2256	5590	2873	2700	2988	-0.59	0.28	0.011	0.026
TKV_c02120	5-carboxymethyl-2-hydroxymuconate delta-isomerase	3634	2787	3216	4210	3570	4183	3600	-0.29	0.14	0.033	0.067
TKV_c02130	putative cation transporter	19149	18260	17878	14878	13893	14996	16509	0.33	0.08	0	0
TKV_c02140	Ca2+/Na+ antiporter	16081	13539	12830	14247	12983	12734	13736	0.07	0.12	0.501	0.603
TKV_c02150	ATP-dependent helicase/deoxyribonuclease subunit B	5924	5530	5202	5314	4854	4643	5244	0.16	0.1	0.115	0.187
TKV_c02160	ATP-dependent helicase/nuclease subunit A	5329	5207	4840	4241	4035	3986	4607	0.32	0.09	0	0.001
TKV_c02170	exodeoxyribonuclease I subunit D	1961	1903	1816	1620	1908	1674	1814	0.12	0.11	0.249	0.353
TKV_c02180	exodeoxyribonuclease I subunit C	2511	2043	1886	2316	1973	2015	2124	0.03	0.15	0.846	0.894
TKV_c02190	L-allo-threonine aldolase LtaA	7525	8199	9037	5636	6170	6125	7115	0.45	0.11	0	0	x	x	x				x																											x
TKV_c02200	cystathionine beta-lyase PatB	6070	5302	5450	6975	4740	4590	5521	0.04	0.18	0.818	0.873	x	x					x																												x
TKV_c02210	peroxiredoxin 1	56071	50368	49967	88248	63784	103144	68597	-0.65	0.2	0	0.001
TKV_c02220	Fe2+/Zn2+ uptake regulation protein	23589	18402	16915	33655	23363	39109	25839	-0.62	0.23	0.002	0.006
TKV_c02230	hypothetical protein	2994	2691	2511	8997	5100	5961	4709	-1.22	0.23	0	0
TKV_c02240	galactose-1-phosphate uridylyltransferase GalT	371	283	249	414	354	327	333	-0.24	0.19	0.162	0.248	x								x							x		x
TKV_c02250	hypothetical protein	495	417	274	600	521	495	467	-0.37	0.23	0.058	0.105	x																x
TKV_c02260	capsular glucan synthase GlgA	326	264	236	385	331	317	310	-0.29	0.17	0.068	0.121	x																x
TKV_c02270	SNARE associated protein	2704	2686	2901	1804	1811	1824	2288	0.6	0.08	0	0
TKV_c02280	cellulose biosynthesis protein CelD	4796	4801	4945	3442	3567	3494	4174	0.46	0.07	0	0
TKV_c02290	hypothetical protein	4571	3298	3500	6730	3729	3885	4286	-0.26	0.24	0.209	0.304
TKV_c02300	hypothetical protein	26	20	23	18	12	9	18	0.52	0.41	0.061	0.11
TKV_c02310	L-lactate dehydrogenase Ldh	143	120	128	74	84	66	103	0.75	0.2	0	0	x	x	x								x								x		x														x
TKV_c02320	hypothetical protein	16	35	19	12	9	7	16	0.93	0.55	0.01	0.024
TKV_c02330	FAD dependent oxidoreductase	202	178	227	156	163	160	181	0.31	0.16	0.035	0.069		x																												x
TKV_c02340	FAD dependent oxidoreductase	209	193	190	169	146	152	177	0.31	0.15	0.028	0.058
TKV_c02350	hypothetical protein	7	21	14	11	12	9	12	0.15	0.36	0.506	0.609
TKV_c02360	DNA polymerase sigma	1599	1226	1199	1563	1060	1076	1287	0.1	0.19	0.575	0.672
TKV_c02370	hypothetical protein	2602	2548	2625	1978	1538	1589	2147	0.58	0.13	0	0
TKV_c02380	K(+)-insensitive pyrophosphate-energized proton pump	11933	22111	21142	10549	9570	10531	14306	0.76	0.25	0	0.002
TKV_c02390	fructose 1%2C6-bisphosphatase	20531	74248	64827	8542	6968	6505	30270	2.75	0.42	0	0	x	x	x	x			x				x		x		x										x
TKV_c02400	glycine dehydrogenase (decarboxylating) subunit 2	411	467	373	313	277	320	360	0.43	0.15	0.002	0.006	x	x		x																x														x
TKV_c02410	glycine dehydrogenase (decarboxylating) subunit 1	387	380	341	231	189	233	294	0.72	0.15	0	0	x	x		x																x														x
TKV_c02420	glycine cleavage system H protein GcvH	125	113	97	73	53	60	87	0.76	0.23	0	0.001	x	x		x																x														x
TKV_c02430	aminomethyltransferase GcvT	356	388	423	302	163	176	301	0.76	0.26	0.001	0.003	x	x		x																x														x
TKV_c02450	lipoate-protein ligase LplJ	2157	2058	2026	2614	2625	2317	2300	-0.26	0.1	0.006	0.015	x									x
TKV_c02460	dihydrolipoamide dehydrogenase	533	288	326	210	524	568	408	-0.1	0.3	0.64	0.729
TKV_c02470	alkylhydroperoxidase AhpD family protein	3884	2387	2760	2788	22007	20745	9095	-1.58	1.06	0.004	0.011
TKV_c02480	OsmC family protein	4781	3228	4641	2301	7657	8069	5113	-0.29	0.35	0.223	0.32
TKV_c02490	aspartate aminotransferase AspC	5625	4592	5422	5047	8538	8504	6288	-0.42	0.22	0.03	0.062
TKV_c02500	transposase	367	257	324	305	371	462	348	-0.22	0.2	0.229	0.327
TKV_c02510	hypothetical protein	26	22	38	21	12	17	23	0.53	0.39	0.054	0.1
TKV_c02520	hypothetical protein	10	14	17	10	5	5	10	0.48	0.5	0.087	0.148
TKV_c02530	hypothetical protein	65	45	55	89	50	44	58	-0.11	0.27	0.623	0.714
TKV_c02540	hypothetical protein	0	1	1	0	2	3	1	-0.09	0.44	0.419	0.532
TKV_c02550	hypothetical protein	0	0	0	0	0	0	0	NA	NA	NA	NA
TKV_c02560	hypothetical protein	5	7	6	5	3	8	6	0.04	0.38	0.855	0.9
TKV_c02570	transposase IS4	23	19	12	24	18	26	20	-0.2	0.32	0.389	0.5
TKV_c02580	hypothetical protein	26	57	63	25	53	57	47	0.06	0.31	0.794	0.856
TKV_c02590	hypothetical protein	78	90	78	88	101	107	90	-0.23	0.19	0.177	0.266
TKV_c02600	iron-containing alcohol dehydrogenase	16513	17881	18159	12005	14004	12754	15219	0.42	0.1	0	0
TKV_c02610	penicillin-binding protein 1A	26367	27555	27489	19969	20684	20816	23813	0.4	0.07	0	0	x
TKV_c02620	hypothetical protein	6157	5661	5697	4390	3851	3969	4954	0.5	0.1	0	0
TKV_c02630	aminopeptidase-like protein	5072	5063	5076	4006	3903	3718	4473	0.38	0.08	0	0
TKV_c02640	transcriptional regulator%2C TetR family	241	246	252	343	243	290	269	-0.22	0.16	0.151	0.233
TKV_c02650	hypothetical protein	2042	1740	1663	2014	2397	2387	2041	-0.3	0.14	0.021	0.046
TKV_c02660	hypothetical protein	1195	1418	1368	1619	1376	1325	1384	-0.11	0.13	0.387	0.498
TKV_c02670	activator of (R)-2-hydroxyglutaryl-CoA dehydratase HgdC	1641	1748	1741	1921	1920	1793	1794	-0.13	0.09	0.129	0.205
TKV_c02680	cadmium%2C cobalt and zinc/H(+)-K(+) antiporter CzcD	3565	3145	3068	3421	3955	3878	3506	-0.19	0.12	0.086	0.147
TKV_c02690	hypothetical protein	32996	35365	32425	35208	53436	56753	41030	-0.47	0.2	0.008	0.02
TKV_c02700	phosphate import ATP-binding protein PstB 1	1236	1219	1192	1260	1142	1200	1208	0.02	0.09	0.853	0.899
TKV_c02710	iron export permease protein FetB	2264	1848	1999	2013	1933	2185	2041	0	0.12	0.968	0.984
TKV_c02720	periplasmic component of the Tol biopolymer transport system	7528	5901	6051	6585	4995	4997	6010	0.2	0.17	0.182	0.273
TKV_c02730	RNA polymerase sigma factor%2C sigma-70 family	671	609	697	894	775	661	718	-0.21	0.15	0.127	0.204
TKV_c02740	leucine--tRNA ligase LeuS	35511	35590	34260	29589	24531	26401	30980	0.37	0.11	0	0.001
TKV_c02750	AzlC family protein	2317	2326	2198	1378	1383	1672	1879	0.6	0.12	0	0
TKV_c02760	branched-chain amino acid transport	920	900	729	636	876	868	821	0.09	0.17	0.587	0.683
TKV_c02770	sugar kinase%2C ribokinase family	3681	3821	3780	5801	4712	4407	4367	-0.38	0.14	0.003	0.009	x																															x
TKV_c02780	pseudouridine-5'-phosphate glycosidase PsuG	4168	4091	4153	6534	5818	5334	5016	-0.49	0.11	0	0	x																															x
TKV_c02790	protein Tlp	54	60	50	33	42	22	44	0.61	0.31	0.013	0.031
TKV_c02800	low-affinity inorganic phosphate transporter Pit	646	591	561	544	546	603	582	0.08	0.12	0.478	0.582
TKV_c02810	phosphate transport regulator	835	742	762	461	483	497	630	0.68	0.11	0	0
TKV_c02820	transcriptional regulatory protein LevR	1659	1496	1616	1016	862	903	1259	0.76	0.12	0	0
TKV_c02830	PTS system mannitol-specific EIICB component MtlA	10765	14417	11929	2768	3236	3255	7728	1.98	0.15	0	0	x														x
TKV_c02840	transcriptional regulator MtlR	5776	6512	4875	979	907	941	3331	2.59	0.14	0	0
TKV_c02850	mannitol-specific phosphotransferase enzyme IIA component MtlF	992	1181	1098	250	171	156	641	2.47	0.21	0	0	x														x
TKV_c02860	mannitol-1-phosphate 5-dehydrogenase MtlD	3174	3434	2976	811	698	590	1947	2.17	0.15	0	0	x														x
TKV_c02870	2'%2C3'-cyclic-nucleotide 2'-phosphodiesterase	15129	14832	14559	12732	15388	15962	14767	0.01	0.12	0.907	0.938	x	x						x																							x	x
TKV_c02880	tRNA-dihydrouridine synthase 1	393	388	360	512	455	435	424	-0.28	0.13	0.021	0.044
TKV_c02890	hypothetical protein	657	607	560	809	705	744	680	-0.29	0.12	0.012	0.028
TKV_c02900	ABC-type Mn2+/Zn2+ transport system%2C permease component	928	927	917	1499	1521	1602	1232	-0.73	0.09	0	0
TKV_c02910	ABC-type Mn/Zn transport system%2C ATPase component	1283	1217	1147	1787	2056	1949	1573	-0.65	0.11	0	0
TKV_c02920	ABC-type metal ion transport system%2C periplasmic component/surface adhesin	845	677	626	1448	1549	1523	1111	-1.04	0.15	0	0
TKV_c02930	Fe2+/Zn2+ uptake regulation protein	146	102	97	246	205	215	169	-0.88	0.22	0	0
TKV_c02940	protein LemA	4925	4049	4811	3768	3700	4067	4220	0.24	0.12	0.034	0.067
TKV_c02950	LysR substrate-binding protein	549	531	560	418	343	338	456	0.55	0.14	0	0
TKV_c02960	anaerobic sulfite reductase subunit A	5929	3589	3932	9033	10827	8968	7046	-1.03	0.22	0	0	x		x																								x
TKV_c02970	anaerobic sulfite reductase subunit B	3937	2487	2423	6700	6777	6505	4805	-1.11	0.22	0	0	x		x																								x
TKV_c02980	anaerobic sulfite reductase subunit C	8969	5391	5782	12944	16196	13616	10483	-1.01	0.23	0	0	x		x																								x
TKV_c02990	hypothetical protein	10274	9582	9527	9514	10221	10819	9990	-0.05	0.09	0.555	0.654
TKV_c03000	hydroxymethylpyrimidine/phosphomethylpyrimidine kinase ThiD	3232	3331	2942	2544	2763	2760	2929	0.23	0.1	0.018	0.039	x									x
TKV_c03010	thiamine-phosphate synthase ThiE	2343	2236	2045	1959	2019	2167	2128	0.1	0.1	0.302	0.412	x									x
TKV_c03020	hydroxyethylthiazole kinase ThiM	3004	2717	2662	2552	2856	2842	2772	0.02	0.1	0.829	0.881	x									x
TKV_c03030	protein ThiW	1128	938	822	941	954	993	963	0	0.14	0.994	0.996
TKV_c03040	hypothetical protein	182	181	153	162	163	177	170	0.04	0.15	0.805	0.865
TKV_c03050	Cob(I)yrinic acid a%2Cc-diamide adenosyltransferase BtuR	1245	1265	1169	1163	1189	1265	1216	0.02	0.09	0.802	0.862	x									x
TKV_c03060	hypothetical protein	1806	1852	1505	1826	1869	1876	1789	-0.1	0.12	0.361	0.473
TKV_c03070	adenosylcobinamide amidohydrolase CbiZ	5798	6320	6130	5402	6231	5970	5975	0.05	0.1	0.607	0.701	x
TKV_c03080	cobalamin biosynthesis protein CobN	1143	1362	1215	1210	1295	1289	1253	-0.03	0.11	0.807	0.865
TKV_c03090	ABC-type Fe3+-hydroxamate transport system%2C periplasmic component	55229	53245	56037	90074	69986	78208	67130	-0.51	0.13	0	0
TKV_c03100	ABC-type Fe3+-siderophore transport system%2C permease component	29744	30105	33816	29040	33350	28975	30838	0.03	0.11	0.752	0.827
TKV_c03110	ABC-type cobalamin/Fe3+-siderophore transport system%2C ATPase component	11133	10983	11601	15757	14169	14784	13071	-0.4	0.09	0	0
TKV_c03120	cobyrinic acid A%2CC-diamide synthase CobB	27507	27350	26747	29834	29041	29800	28380	-0.12	0.06	0.06	0.109	x									x
TKV_c03130	cobyric acid synthase CobQ	18751	19698	19151	21211	19907	20415	19856	-0.09	0.07	0.196	0.289	x									x
TKV_c03140	cobalamin biosynthesis protein CobD	11560	11757	14041	11661	12616	11857	12249	0.05	0.12	0.687	0.772	x									x
TKV_c03150	hypothetical protein	8357	7856	8110	7945	8592	8914	8296	-0.06	0.09	0.465	0.573
TKV_c03160	alpha-ribazole kinase	6947	6665	6573	8201	8157	8138	7447	-0.27	0.07	0	0
TKV_c03170	putative threonine-phosphate decarboxylase CobD	8505	10809	10173	10867	11028	10378	10294	-0.12	0.12	0.301	0.41	x
TKV_c03180	bifunctional adenosylcobalamin biosynthesis protein CobU	1039	1069	1069	1926	1228	1634	1328	-0.53	0.18	0.001	0.004	x									x
TKV_c03190	hypothetical protein	104	106	141	282	174	220	171	-0.85	0.25	0	0
TKV_c03200	cbiX: cobalamin (vitamin B12) biosynthesis protein CbiX	611	638	592	1363	843	1022	845	-0.75	0.2	0	0
TKV_c03210	cobalt-precorrin-8X methylmutase CbiC	9912	9465	9916	9748	10723	10378	10024	-0.07	0.08	0.368	0.479	x									x
TKV_c03220	putative cobalt-precorrin-6A synthase	8110	9158	9767	8939	9405	8793	9029	0	0.11	0.961	0.979	x									x
TKV_c03230	cobalt-precorrin-6Y C(5)-methyltransferase CbiE	9725	8879	8892	9497	9937	9842	9462	-0.09	0.08	0.283	0.39	x									x
TKV_c03240	cobalt-precorrin-6Y C(15)-methyltransferase	4164	3972	4263	4948	3948	4362	4276	-0.09	0.12	0.426	0.538	x									x
TKV_c03250	cobalt-precorrin-2 C(20)-methyltransferase CbiL	4896	3946	4208	6000	5042	5212	4884	-0.29	0.13	0.02	0.044	x									x
TKV_c03260	cobalt-precorrin-4 C(11)-methyltransferase CbiF	6135	5456	5927	7546	6826	7286	6529	-0.29	0.1	0.002	0.005	x									x
TKV_c03270	cobalt-precorrin 5A acetaldehyde-lyase CbiG	6317	5693	5960	7434	5983	6113	6250	-0.11	0.12	0.351	0.461	x									x
TKV_c03280	cobalt-precorrin-3B C(17)-methyltransferase CbiH	2647	2528	2612	3921	3037	3266	3002	-0.37	0.13	0.003	0.008	x									x
TKV_c03290	cobalt-precorrin-6A reductase CbiJ	3377	3163	3314	4521	3567	3926	3645	-0.27	0.12	0.022	0.048	x									x
TKV_c03300	glutamyl-tRNA reductase HemA	8400	8490	8618	7947	8314	8311	8347	0.05	0.07	0.437	0.546	x	x	x							x
TKV_c03310	porphobilinogen deaminase HemC	4941	5020	5266	6529	5746	5796	5550	-0.24	0.1	0.012	0.027	x	x	x							x
TKV_c03320	porphyrin biosynthesis protein HemD	9828	10274	9583	11585	9980	10229	10247	-0.09	0.1	0.333	0.443	x	x	x							x
TKV_c03330	delta-aminolevulinic acid dehydratase HemB	8055	7963	8773	7683	8263	7743	8080	0.06	0.09	0.464	0.572	x	x	x							x
TKV_c03340	siroheme synthase CysG	5510	5448	6027	5727	5628	5866	5701	-0.02	0.08	0.818	0.873	x	x								x
TKV_c03350	PilT protein domain-containing protein	812	543	646	924	924	938	798	-0.44	0.17	0.006	0.014
TKV_c03360	transcriptional regulator%2C AbrB family	360	216	202	479	428	586	378	-0.84	0.27	0	0.001
TKV_c03370	glutamate-1-semialdehyde 2%2C1-aminomutase HemL	8135	9593	9804	7986	9240	9141	8983	0.06	0.12	0.623	0.714	x	x	x							x
TKV_c03380	cobalt transport protein CbiM	1868	1424	1827	2936	2958	3774	2464	-0.88	0.17	0	0
TKV_c03390	cobalt transport protein CbiN	1174	732	738	1877	1864	2430	1469	-1.15	0.24	0	0
TKV_c03400	cobalt ABC transporter%2C inner membrane subunit CbiQ	390	329	321	903	760	988	615	-1.32	0.16	0	0
TKV_c03410	cobalt transport protein ATP-binding subunit	1272	990	1181	3016	2288	2945	1949	-1.22	0.17	0	0
TKV_c03420	band 7 family protein	3642	4127	3911	2899	3818	3706	3684	0.15	0.14	0.261	0.366
TKV_c03430	membrane-bound protease	7540	9666	10022	5492	8052	7568	8057	0.32	0.19	0.063	0.113
TKV_c03440	hypothetical protein	1751	1040	1142	1576	2577	2410	1749	-0.62	0.27	0.006	0.015
TKV_c03450	isocitrate dehydrogenase	39817	39509	40200	32315	45018	40634	39582	0.02	0.14	0.899	0.934	x	x	x	x	x		x					x
TKV_c03460	hypothetical protein	28	31	23	18	12	9	20	0.8	0.43	0.01	0.024
TKV_c03470	ATP-binding transport protein NatA	697	784	847	135	150	212	471	2.19	0.2	0	0
TKV_c03480	ABC-2 type transporter superfamily protein	680	818	811	257	314	371	542	1.26	0.18	0	0
TKV_c03490	putative membrane protein GlpG	3060	2519	2772	2205	2390	2536	2580	0.21	0.12	0.065	0.116
TKV_c03500	transcriptional activator of acetoin/glycerol metabolism	118	117	155	91	126	113	120	0.2	0.2	0.266	0.371
TKV_c03520	hypothetical protein	91	102	129	149	183	187	140	-0.61	0.21	0.001	0.003
TKV_c03530	coenzyme PQQ synthesis protein D	454	605	521	743	894	905	687	-0.64	0.16	0	0
TKV_c03540	radical SAM domain-containing protein	434	509	518	820	920	931	688	-0.84	0.13	0	0
TKV_c03550	hypothetical protein	79	95	86	174	225	217	146	-1.19	0.19	0	0
TKV_c03560	ABC transporter%2C ATP-binding protein	340	447	427	595	656	605	512	-0.57	0.15	0	0
TKV_c03570	hypothetical protein	279	476	430	394	526	511	436	-0.21	0.22	0.26	0.365
TKV_c03580	ABC transporter like protein	114	167	158	161	172	174	158	-0.17	0.18	0.309	0.419
TKV_c03590	lantibiotic transport ATP-binding protein SrtF	101	173	146	190	192	206	168	-0.41	0.22	0.032	0.065
TKV_c03600	hypothetical protein	45	67	74	71	80	59	66	-0.12	0.23	0.561	0.659
TKV_c03610	transcriptional regulator%2C LuxR family	83	88	81	98	127	83	93	-0.23	0.21	0.205	0.3
TKV_c03620	radical SAM domain-containing protein	114	120	130	152	157	134	134	-0.25	0.16	0.101	0.168
TKV_c03630	permeases of the major facilitator superfamily	135	174	154	127	221	184	166	-0.15	0.22	0.429	0.541
TKV_c03640	hypothetical protein	3031	2402	2539	1890	1889	2210	2327	0.38	0.14	0.004	0.01
TKV_c03650	transcriptional regulator%2C LuxR family	3	5	6	9	3	6	5	-0.13	0.4	0.528	0.63
TKV_c03660	hypothetical protein	0	1	0	2	0	1	1	-0.05	0.44	0.521	0.623
TKV_c03670	hypothetical protein	0	1	3	8	5	4	3	-0.31	0.54	0.12	0.194
TKV_c03680	hypothetical protein	291	337	336	568	560	613	451	-0.82	0.13	0	0
TKV_c03690	hypothetical protein	144	216	181	395	427	407	295	-1.14	0.18	0	0
TKV_c03700	hypothetical protein	2	0	0	1	2	2	1	-0.08	0.44	0.449	0.557
TKV_c03710	hypothetical protein	6	9	3	12	14	10	9	-0.47	0.52	0.09	0.152
TKV_c03720	ABC-type transporter ATP-binding protein EcsA	68	85	59	89	115	86	84	-0.37	0.23	0.059	0.108
TKV_c03730	hypothetical protein	112	116	118	116	142	118	120	-0.1	0.17	0.517	0.619
TKV_c03740	transcriptional regulator%2C LuxR family	32	43	38	54	62	50	46	-0.45	0.26	0.037	0.072
TKV_c03750	hypothetical protein	117	133	153	280	323	254	210	-1.04	0.18	0	0
TKV_c03760	hypothetical protein	35	31	25	131	145	115	80	-2.09	0.25	0	0
TKV_c03770	hypothetical protein	113	159	114	413	389	371	260	-1.56	0.18	0	0
TKV_c03780	hypothetical protein	308	355	304	834	760	723	547	-1.24	0.13	0	0
TKV_c03790	SagB-type dehydrogenase domain-containing protein	486	552	533	962	944	890	728	-0.81	0.11	0	0
TKV_c03800	abortive infection protein	252	255	228	363	384	382	311	-0.59	0.13	0	0
TKV_c03810	ABC-type multidrug transport system%2C ATPase component	429	472	507	898	727	769	634	-0.73	0.14	0	0
TKV_c03820	ABC-2 type transporter	547	616	653	961	1123	1001	817	-0.74	0.13	0	0
TKV_c03830	hypothetical protein	1385	1550	1405	2033	2046	2254	1779	-0.53	0.1	0	0
TKV_c03840	hypothetical protein	85	73	68	106	159	159	108	-0.82	0.24	0	0
TKV_c03850	ABC transporter like protein	143	121	116	201	228	182	165	-0.65	0.18	0	0
TKV_c03870	radical SAM domain-containing protein	5332	5138	5284	7581	6188	6504	6005	-0.35	0.11	0.002	0.005
TKV_c03880	hypothetical protein	15875	17200	16909	20009	17732	19414	17856	-0.18	0.09	0.04	0.078
TKV_c03890	major facilitator superfamily MFS_1	8014	10782	11544	7743	9215	8778	9346	0.21	0.16	0.172	0.26
TKV_c03900	transposase IS116/IS110/IS902 family protein	6798	8591	7534	6505	6318	6750	7083	0.21	0.12	0.064	0.114
TKV_c03910	hypothetical protein	166	211	187	155	193	176	181	0.1	0.16	0.531	0.631
TKV_c03920	hypothetical protein	167	238	211	248	261	269	232	-0.3	0.17	0.057	0.105
TKV_c03930	putative ABC transporter ATP-binding protein	397	519	510	398	355	381	427	0.3	0.15	0.033	0.066
TKV_c03940	radical SAM domain-containing protein	240	276	216	162	200	202	216	0.34	0.17	0.032	0.064
TKV_c03950	radical SAM domain-containing protein	152	203	191	146	106	131	155	0.45	0.2	0.012	0.028
TKV_c03960	hypothetical protein	38	35	42	24	21	19	30	0.7	0.32	0.007	0.017
TKV_c03970	hypothetical protein	62	49	42	102	100	75	72	-0.77	0.26	0.001	0.002
TKV_c03980	hypothetical protein	118	97	135	144	171	154	136	-0.36	0.19	0.033	0.066
TKV_c03990	ABC-type Na+ transport system%2C ATPase component	286	287	274	278	388	385	316	-0.27	0.17	0.078	0.136
TKV_c04000	ABC-type Na+ efflux pump%2C permease component	758	732	764	732	1081	957	837	-0.26	0.17	0.086	0.147
TKV_c04010	RNA polymerase sigma-B factor	10	4	8	9	15	5	9	-0.14	0.39	0.518	0.62
TKV_c04020	hypothetical protein	0	1	1	2	2	2	1	-0.15	0.46	0.275	0.382
TKV_c04030	hypothetical protein	0	2	3	1	5	4	3	-0.14	0.44	0.36	0.472
TKV_c04040	hypothetical protein	0	0	0	0	3	2	1	-0.1	0.45	0.184	0.275
TKV_c04050	hypothetical protein	68	45	73	112	122	94	85	-0.73	0.26	0.001	0.003
TKV_c04060	hypothetical protein	33	35	31	75	58	65	50	-0.9	0.27	0	0
TKV_c04070	transposase%2C IS4 family	1957	2383	2515	3631	1899	2105	2415	-0.11	0.23	0.56	0.659
TKV_c04080	fructose-bisphosphate aldolase class 1	11113	10950	12750	3185	4343	4209	7758	1.54	0.16	0	0	x	x	x	x			x				x		x		x										x
TKV_c04090	major facilitator superfamily MFS_1	3070	3190	2976	2019	2503	2438	2699	0.39	0.12	0.001	0.003
TKV_c04100	putative ABC transport system ATP-binding protein	718	1341	1687	1999	2347	2245	1723	-0.68	0.3	0.006	0.014
TKV_c04110	putative ABC transport system permease protein	414	943	1063	1053	1202	1132	968	-0.34	0.29	0.134	0.212
TKV_c04120	hypothetical protein	581	560	533	741	691	692	633	-0.33	0.1	0.001	0.003
TKV_c04130	hypothetical protein	2	3	5	1	7	7	4	-0.1	0.41	0.55	0.65
TKV_c04140	hypothetical protein	168	155	197	204	205	194	187	-0.19	0.15	0.186	0.277
TKV_c04150	hypothetical protein	20	17	10	54	31	23	26	-0.87	0.5	0.01	0.024
TKV_c04160	hypothetical protein	35	62	68	146	99	107	86	-0.95	0.31	0	0.001
TKV_c04180	ABC-type multidrug transport system%2C ATPase component	570	464	479	657	681	655	584	-0.38	0.13	0.002	0.005
TKV_c04190	hypothetical protein	190	210	185	245	305	267	234	-0.44	0.15	0.002	0.006
TKV_c04200	transcriptional regulator%2C GntR family	121	85	104	134	113	143	117	-0.29	0.2	0.107	0.177
TKV_c04210	hypothetical protein	320	251	273	340	416	316	319	-0.31	0.17	0.05	0.094
TKV_c04220	endoglucanase	987	593	617	745	1095	1104	857	-0.33	0.24	0.106	0.175
TKV_c04230	endoglucanase	966	644	663	841	1158	1017	881	-0.35	0.21	0.058	0.106
TKV_c04240	endoglucanase	754	702	717	732	900	846	775	-0.18	0.12	0.133	0.211
TKV_c04250	hypothetical protein	1128	1090	1103	723	751	715	918	0.59	0.09	0	0
TKV_c04260	sugar phosphate isomerase/epimerase	2	6	12	11	8	7	8	-0.11	0.39	0.6	0.695
TKV_c04280	hypothetical protein	18	13	10	14	11	19	14	-0.05	0.32	0.805	0.865
TKV_c04290	glycerol uptake operon antiterminator regulatory protein GlpP	22	13	15	10	19	17	16	0.03	0.32	0.881	0.918
TKV_c04300	hypothetical protein	7	1	2	0	3	3	3	0.06	0.42	0.646	0.735
TKV_c04310	L-arabinose transport system permease protein AraQ	34	28	17	27	47	39	32	-0.33	0.33	0.166	0.253
TKV_c04320	carbohydrate ABC transporter substrate-binding protein%2C CUT1 family	27	43	42	52	55	43	44	-0.3	0.26	0.163	0.25
TKV_c04330	hypothetical protein	703	635	549	553	545	525	585	0.2	0.13	0.117	0.19
TKV_c04340	pyruvate-flavodoxin oxidoreductase NifJ	237375	271178	245931	209775	246307	250415	243497	0.09	0.12	0.431	0.541	x	x	x	x	x						x	x							x			x
TKV_c04350	metal dependent phosphohydrolase	3525	3641	3292	2916	3747	3494	3436	0.04	0.13	0.752	0.827
TKV_c04360	integrase	3721	4178	3765	4720	3844	3528	3959	-0.05	0.14	0.725	0.805
TKV_c04370	hypothetical protein	22836	25477	25356	18564	15427	17330	20832	0.51	0.12	0	0
TKV_c04380	methyl-accepting chemotaxis protein McpB	15265	18605	18056	13675	16196	16165	16327	0.16	0.13	0.197	0.291
TKV_c04390	imidazolonepropionase HutI	249	305	279	305	278	269	281	-0.03	0.14	0.831	0.882
TKV_c04400	membrane lipoprotein TmpC	19832	19694	18172	13488	14662	13540	16565	0.46	0.09	0	0
TKV_c04410	sugar transport system ATP-binding protein	7475	8415	6689	5293	4534	4293	6117	0.64	0.14	0	0
TKV_c04420	sugar transport system permease protein	5919	5633	5609	3886	4790	4315	5025	0.38	0.11	0	0.002
TKV_c04430	putative ABC-type transport system%2C permease component	7182	8359	8704	5313	7535	6765	7310	0.27	0.16	0.072	0.127
TKV_c04440	transcriptional regulator%2C GntR family	3832	4030	3825	3105	3343	3113	3542	0.28	0.08	0.001	0.002
TKV_c04450	cytidine deaminase Cdd	1807	1900	1739	1539	1653	1724	1727	0.14	0.1	0.134	0.211	x							x																								x
TKV_c04460	phosphopentomutase DeoB	4603	4899	4737	3951	4154	3801	4358	0.25	0.08	0.002	0.006	x												x																		x
TKV_c04470	pyrimidine-nucleoside phosphorylase Pdp	4253	4880	4378	4326	4180	4075	4349	0.1	0.1	0.294	0.404	x							x																								x
TKV_c04480	hypothetical protein	769	810	689	1043	1111	1030	908	-0.47	0.11	0	0
TKV_c04490	hypothetical protein	865	649	691	1097	1017	954	879	-0.44	0.15	0.002	0.006
TKV_c04500	PTS system N-acetylglucosamine-specific EIICB component NagP	62	94	70	82	79	65	75	0	0.22	0.981	0.99
TKV_c04510	glucose-specific phosphotransferase enzyme IIA component Crr	208	144	154	238	157	175	179	-0.14	0.22	0.467	0.573	x										x						x	x
TKV_c04520	PtsGHI operon antiterminator	472	386	387	506	385	435	428	-0.08	0.16	0.573	0.67
TKV_c04530	2-isopropylmalate synthase 2	13184	4713	4627	6800	16775	15997	10349	-0.3	0.45	0.204	0.299	x																		x
TKV_c04540	3-isopropylmalate dehydratase large subunit 2	25371	12141	10356	17628	38884	36834	23536	-0.72	0.41	0.016	0.036	x	x	x	x	x		x					x								x
TKV_c04550	aspartate 1-decarboxylase PanD	2407	2272	2182	1335	1210	1207	1769	0.85	0.1	0	0	x	x								x
TKV_c04560	pantothenate synthetase PanC	5577	5080	5025	3257	2869	2842	4109	0.79	0.11	0	0	x	x								x
TKV_c04570	3-methyl-2-oxobutanoate hydroxymethyltransferase PanB	6106	5689	5471	3261	2581	2891	4333	0.96	0.13	0	0	x	x								x
TKV_c04580	hypothetical protein	6795	6018	5614	3475	2985	3252	4690	0.9	0.12	0	0
TKV_c04590	tRNA (adenine(58)-N(1))-methyltransferase TrmI	7666	7265	7037	5787	5968	5882	6601	0.31	0.08	0	0
TKV_c04600	hypothetical protein	14	15	25	6	14	8	14	0.5	0.49	0.077	0.133
TKV_c04610	hypothetical protein	35	34	37	7	25	9	24	1.04	0.54	0.005	0.014
TKV_c04620	HAD-superfamily hydrolase%2C subfamily IIB	28181	27176	26344	9868	9260	10749	18596	1.43	0.1	0	0
TKV_c04630	hypothetical protein	24	18	17	34	16	48	26	-0.45	0.42	0.092	0.154
TKV_c04640	transcriptional regulator%2C LacI family	7686	10103	11148	16365	20658	18027	13998	-0.88	0.18	0	0
TKV_c04650	Two component transcriptional regulator%2C winged helix family	764	804	818	1208	899	1047	923	-0.37	0.14	0.006	0.015
TKV_c04660	integral membrane sensor signal transduction histidine kinase	1011	1108	1091	1253	1002	982	1075	-0.01	0.13	0.929	0.959
TKV_c04670	spore germination protein-like gmad2	3774	3420	3271	4394	2947	3135	3490	0	0.17	0.993	0.996
TKV_c04680	putative sporulation protein YyaC	0	3	4	2	3	4	3	-0.06	0.42	0.681	0.767
TKV_c04690	hypothetical protein	20	17	30	12	14	7	17	0.66	0.48	0.032	0.065
TKV_c04700	hypothetical protein	2443	2544	2654	4095	3354	3224	3052	-0.46	0.13	0	0.001
rna-TKV_c04710	NA	60	45	53	39	41	51	48	0.2	0.24	0.326	0.437
rna-TKV_c04720	NA	10133	6082	9816	3192	4948	7038	6868	0.62	0.32	0.014	0.032
rna-TKV_c04730	NA	16857	10730	17119	18075	13087	15173	15174	-0.03	0.2	0.819	0.873
TKV_c04740	rubrerythrin-2	14718	16470	15439	54749	39522	30924	28637	-1.37	0.22	0	0
TKV_c04750	S-adenosylmethionine synthase MetK	20830	30332	28167	105895	48569	53588	47897	-1.26	0.33	0	0	x	x					x			x																									x
TKV_c04760	helicase%2C RecD/TraA family	7237	7688	7382	6111	6301	6113	6806	0.26	0.07	0	0.001
TKV_c04770	competence protein F	1756	1789	1755	1603	1571	1493	1661	0.18	0.08	0.027	0.056
TKV_c04780	flagellar operon protein TIGR03826	640	631	604	561	518	475	572	0.25	0.12	0.022	0.047
TKV_c04790	anti-sigma-28 factor FlgM family protein	324	298	278	397	417	358	345	-0.36	0.13	0.005	0.013
TKV_c04800	protein FlgN	604	737	684	656	544	531	626	0.21	0.14	0.129	0.206
TKV_c04810	flagellar hook-associated protein 1	4506	5655	5195	4182	4421	4424	4730	0.22	0.12	0.05	0.095
TKV_c04820	flagellar hook-associated protein 3	5176	5570	5358	4932	5273	5208	5253	0.06	0.08	0.438	0.548
TKV_c04830	hypothetical protein	1194	1331	1209	1004	1143	1194	1179	0.15	0.12	0.178	0.268
TKV_c04840	flagellar assembly factor FliW	741	828	767	669	687	711	734	0.17	0.1	0.089	0.151
TKV_c04850	carbon storage regulator	328	342	302	376	317	341	334	-0.09	0.13	0.492	0.595
TKV_c04860	B-type flagellin	6945	9368	9950	4642	6344	6431	7280	0.53	0.2	0.003	0.009
TKV_c04870	modification methylase MjaIII	3414	3210	3332	3552	3041	3112	3277	0.03	0.1	0.729	0.808
TKV_c04880	type-2 restriction enzyme MjaIII	2198	2105	2007	2457	1862	1947	2096	0.01	0.14	0.948	0.97
TKV_c04890	DNA methylase N-4/N-6 domain protein	2094	2569	2430	2723	2242	2296	2392	-0.03	0.13	0.812	0.869
TKV_c04900	asparagine synthetase [glutamine-hydrolyzing] 3	59	66	111	132	85	81	89	-0.23	0.28	0.308	0.418	x	x					x																										x
TKV_c04910	Spo0E like sporulation regulatory protein	664	547	654	673	613	497	608	0.06	0.16	0.705	0.788
TKV_c04920	flagellar protein FlaG protein FlaG	139	84	93	66	76	87	91	0.36	0.25	0.085	0.146
TKV_c04930	flagellar hook-associated protein 2	950	886	846	426	647	676	739	0.55	0.2	0.002	0.006
TKV_c04940	flagellar protein FliS	210	214	185	119	151	143	170	0.51	0.17	0.001	0.003
TKV_c04950	protein FlgN	355	363	348	213	226	234	290	0.64	0.12	0	0
TKV_c04960	methyl-accepting chemotaxis protein TlpB	154	180	200	149	192	215	182	-0.05	0.19	0.781	0.849
TKV_c04970	hypothetical protein	30449	28838	28231	14481	21391	20976	24061	0.57	0.18	0	0.002
TKV_c04980	amino acid ABC transporter substrate-binding protein%2C PAAT family	12549	11175	10672	10093	15581	12992	12177	-0.14	0.17	0.364	0.474
TKV_c04990	amino acid ABC transporter membrane protein%2C PAAT family	1654	1381	1216	2023	3026	2537	1973	-0.77	0.2	0	0
TKV_c05000	amino acid ABC transporter ATP-binding protein%2C PAAT family	3164	2956	2537	3659	6007	4945	3878	-0.69	0.21	0	0.001
TKV_c05010	sigma 54 modulation protein/ribosomal protein S30EA	5113	4641	4885	8225	6265	6475	5934	-0.49	0.14	0	0.001
TKV_c05020	hypothetical protein	1920	1750	1869	2032	2578	2512	2110	-0.34	0.13	0.007	0.017
TKV_c05030	cyclic di-GMP phosphodiesterase response regulator RpfG	2002	1816	2048	1713	2438	2538	2092	-0.16	0.17	0.297	0.407
TKV_c05040	hypothetical protein	2862	2587	2866	2280	2217	2161	2496	0.31	0.09	0.001	0.002
TKV_c05050	transcription repressor NiaR	3182	3296	3291	2796	2319	2337	2870	0.37	0.12	0.001	0.003
TKV_c05060	hypothetical protein	109	92	78	134	161	192	128	-0.72	0.23	0	0.001
TKV_c05070	protein translocase subunit SecA	70938	80968	74806	43369	33844	32646	56095	1.01	0.15	0	0
TKV_c05080	peptide chain release factor 2	25378	30255	30391	17515	16332	14315	22364	0.81	0.14	0	0
TKV_c05090	transcriptional accessory protein	5134	6098	5408	6865	5956	5543	5834	-0.13	0.13	0.289	0.397
TKV_c05100	copper amine oxidase family protein	36146	33817	37576	35699	22578	21113	31155	0.38	0.21	0.048	0.09
TKV_c05110	cobaltochelatase CobN	3133	20174	34840	9754	10531	8811	14541	0.23	0.46	0.245	0.348	x									x
TKV_c05120	periplasmic binding protein	1699	13527	24342	4678	5663	4769	9113	0.3	0.52	0.134	0.211
TKV_c05130	putative magnesium chelatase	2854	7828	14127	3843	4613	3603	6145	0.7	0.48	0.024	0.051
TKV_c05140	putative transporter protein	19	388	786	289	173	190	308	0.11	0.43	0.457	0.564
TKV_c05150	hypothetical protein	236	434	493	598	655	533	491	-0.5	0.27	0.026	0.054
TKV_c05160	protoporphyrin IX magnesium-chelatase	253	2249	4622	579	518	421	1440	0.52	0.88	0.024	0.052	x	x
TKV_c05170	magnesium-chelatase subunit ChlD	130	851	1379	337	239	262	533	0.39	0.6	0.081	0.14
TKV_c05180	daunorubicin resistance ABC transporter ATPase subunit	544	4975	11655	1008	1008	868	3343	0.69	1.53	0.012	0.028
TKV_c05190	ABC-type multidrug transport system%2C permease component	683	5399	11461	1147	1121	1093	3484	0.86	1.86	0.013	0.03
TKV_c05200	ABC-type multidrug transport system%2C permease component	483	3389	6896	852	860	768	2208	0.65	1.11	0.022	0.047
TKV_c05210	ABC-type Fe3+-hydroxamate transport system%2C periplasmic component	707	3778	7045	1149	1239	1041	2493	0.6	0.86	0.035	0.069
TKV_c05220	hypothetical protein	504	2521	4971	806	836	836	1745	0.56	0.8	0.041	0.078
TKV_c05230	flavin reductase-like protein	493	3059	6213	766	853	813	2033	0.66	1.06	0.025	0.052
TKV_c05240	ABC-type Fe3+-hydroxamate transport system%2C periplasmic component	559	4459	8847	1057	1176	995	2849	0.55	0.91	0.027	0.056
TKV_c05250	ABC-type Fe3+-hydroxamate transport system%2C periplasmic component	207	1314	2379	403	371	350	838	0.54	0.81	0.039	0.076
TKV_c05260	ABC-type Fe3+-siderophore transport system%2C permease component	527	3459	8496	763	908	825	2497	0.74	1.48	0.016	0.035
TKV_c05270	ABC-type cobalamin/Fe3+-siderophores transport system%2C ATPase component	430	1985	3969	778	871	807	1474	0.4	0.59	0.088	0.149
TKV_c05280	hypothetical protein	1268	1208	1098	1237	1343	1267	1237	-0.1	0.1	0.32	0.43
TKV_c05290	amidohydrolase	7038	7721	8211	14131	12421	11342	10144	-0.7	0.13	0	0
TKV_c05310	ornithine carbamoyltransferase ArgF	4724	4654	4262	8515	7159	6080	5899	-0.63	0.16	0	0	x	x					x
TKV_c05320	carbamate kinase CpkA	6128	5852	5753	9826	9021	7870	7408	-0.57	0.12	0	0	x		x	x																						x					x
TKV_c05330	riboflavin transporter RibU	2939	2649	2884	2627	3153	3410	2944	-0.11	0.13	0.391	0.501
TKV_c05340	tRNA threonylcarbamoyladenosine biosynthesis protein TsaE	1537	1349	1357	865	917	937	1160	0.62	0.11	0	0
TKV_c05350	tRNA threonylcarbamoyladenosine biosynthesis protein TsaB	2623	2610	2556	1859	1839	1806	2215	0.49	0.07	0	0
TKV_c05360	putative ribosomal-protein-alanine acetyltransferase RimI	1561	1570	1448	1093	1015	965	1275	0.56	0.1	0	0
TKV_c05370	tRNA N6-adenosine threonylcarbamoyltransferase TsaD	5079	5067	5040	2796	2978	2924	3981	0.8	0.07	0	0
TKV_c05380	hypothetical protein	235	274	252	152	132	155	200	0.75	0.16	0	0
TKV_c05390	ABC transporter ATPase component	3963	2574	2382	3880	3863	3689	3392	-0.3	0.2	0.093	0.157
TKV_c05400	motility protein A	3272	2964	2836	2608	2786	2744	2868	0.15	0.1	0.121	0.195
TKV_c05410	flagellar motor protein	4943	4067	3901	3597	3884	3971	4061	0.16	0.13	0.193	0.286
TKV_c05420	redox-sensing transcriptional repressor Rex	7200	5941	6453	6954	6653	6533	6622	-0.04	0.11	0.72	0.8
TKV_c05430	hypothetical protein	447	479	482	714	652	607	563	-0.46	0.12	0	0
TKV_c05440	response regulator of the LytR/AlgR family	1219	1183	1250	1734	1085	1094	1261	-0.08	0.19	0.638	0.729
TKV_c05450	ATPase domain-containing protein	983	995	1032	1128	783	831	959	0.12	0.16	0.435	0.546
TKV_c05460	accessory gene regulator B	606	607	613	498	474	423	537	0.37	0.11	0.001	0.003
TKV_c05470	hypothetical protein	12021	12071	13966	7456	10470	10061	11008	0.4	0.17	0.009	0.021
TKV_c05480	hypothetical protein	12325	10574	10171	11780	11915	11699	11411	-0.09	0.11	0.377	0.487
TKV_c05490	2-polyprenylphenol hydroxylase-like oxidoreductase	6815	6504	6191	7996	7120	6877	6917	-0.16	0.1	0.102	0.169
TKV_c05510	ferredoxin-dependent glutamate synthase	37285	58023	44827	14572	39284	30197	37365	0.55	0.34	0.034	0.067
TKV_c05520	N-glycosylase/DNA lyase	4078	3918	3665	3391	3336	3263	3609	0.22	0.09	0.01	0.024
TKV_c05530	hypothetical protein	5321	5195	5066	4340	3974	4274	4695	0.3	0.08	0	0.001
TKV_c05540	hypothetical protein	2997	3201	3097	2449	1763	2059	2594	0.53	0.15	0	0.001
TKV_c05550	serine protease AprX	34	68	61	43	51	44	50	0.16	0.27	0.447	0.554
TKV_c05560	hypothetical protein	7	14	17	11	9	12	12	0.1	0.35	0.66	0.746
TKV_c05570	hypothetical protein	59	92	112	54	51	55	71	0.59	0.29	0.013	0.03
TKV_c05580	hypothetical protein	8	4	4	13	8	7	7	-0.32	0.47	0.18	0.269
TKV_c05590	hypothetical protein	5	3	4	2	2	2	3	0.16	0.43	0.381	0.491
TKV_c05600	hypothetical protein	43	62	43	57	44	28	46	0.12	0.28	0.577	0.674
TKV_c05610	10 kDa chaperonin	1894	2059	1853	2270	2669	2661	2235	-0.37	0.12	0.001	0.003
TKV_c05620	60 kDa chaperonin	96309	75056	68216	80953	104351	119369	90709	-0.3	0.19	0.089	0.151
rna-TKV_c05630	NA	1196	641	1034	413	551	803	773	0.55	0.31	0.025	0.052
TKV_c05640	inosine-5'-monophosphate dehydrogenase GuaB	12649	14352	14145	11205	7820	9077	11541	0.51	0.16	0.001	0.003	x	x						x																							x
TKV_c05650	GMP synthase	25336	26166	24708	13814	13734	13989	19625	0.87	0.07	0	0	x							x																							x
TKV_c05660	putative permease	3903	6032	6020	2977	2571	3125	4105	0.82	0.21	0	0
TKV_c05670	N5-carboxyaminoimidazole ribonucleotide mutase PurE	650	785	883	472	384	530	617	0.69	0.19	0	0	x	x																													x
TKV_c05680	phosphoribosylaminoimidazole-succinocarboxamide synthase PurC	395	553	565	344	278	325	410	0.62	0.19	0	0.001	x	x																													x
TKV_c05690	phosphoribosylformylglycinamidine synthase PurS	83	116	141	89	74	92	99	0.33	0.24	0.103	0.17	x	x																													x
TKV_c05700	phosphoribosylformylglycinamidine synthase 1	385	389	389	323	266	316	345	0.34	0.13	0.007	0.017	x	x																													x		x
TKV_c05710	phosphoribosylformylglycinamidine synthase 2	1070	1190	1068	873	777	847	971	0.4	0.11	0	0.001	x	x																													x
TKV_c05720	amidophosphoribosyltransferase PurF	1109	1223	1126	932	902	925	1036	0.31	0.09	0.001	0.002	x	x																													x		x
TKV_c05730	phosphoribosylformylglycinamidine cyclo-ligase PurM	753	647	699	540	576	564	630	0.3	0.11	0.005	0.013	x	x																													x
TKV_c05740	phosphoribosylglycinamide formyltransferase PurN	640	622	634	572	593	631	615	0.07	0.1	0.449	0.557	x	x																													x
TKV_c05750	bifunctional purine biosynthesis protein PurH	2368	2360	2132	1720	1937	1851	2061	0.3	0.1	0.002	0.006	x	x																													x
TKV_c05760	phosphoribosylamine--glycine ligase PurD	1663	1617	1459	1397	1295	1397	1471	0.2	0.1	0.042	0.08	x	x																													x
TKV_c05770	glutamate racemase MurI	2449	2069	1933	2297	2141	2206	2183	-0.04	0.12	0.736	0.815	x
TKV_c05780	amidohydrolase	3942	4135	4282	3519	3232	2905	3669	0.34	0.11	0.002	0.005
TKV_c05790	S-ribosylhomocysteine lyase LuxS	7622	6935	8218	7324	4612	5887	6766	0.31	0.19	0.068	0.12	x						x																												x
TKV_c05800	stage V sporulation protein B	1969	2136	2170	1389	695	1033	1566	0.92	0.25	0	0
TKV_c05810	2-iminoacetate synthase ThiH	41163	40009	36361	34231	27737	26144	34274	0.39	0.14	0.004	0.01	x									x
TKV_c05820	transcriptional regulator MtlR	30136	6036	5436	53676	46126	49442	31809	-0.73	0.99	0.022	0.047
TKV_c05830	hypothetical protein	1970	410	405	4741	4253	4246	2671	-1.63	0.91	0.003	0.008
TKV_c05840	phosphotransferase system cellobiose-specific component IIB	60133	1175	1137	99555	116759	108225	64497	-0.16	0.47	0.125	0.201																	x
TKV_c05850	PTS system%2C lactose/cellobiose family IIC subunit	278419	4955	4731	375091	468021	451498	263786	-0.14	0.46	0.169	0.257																	x
TKV_c05860	phosphotransferase system cellobiose-specific component IIA	67628	908	853	134341	154555	149285	84595	-0.14	0.47	0.106	0.176																	x
TKV_c05870	Trp operon repressor family	113	99	111	563	465	381	288	-2.09	0.2	0	0
TKV_c05880	ATP-dependent DNA helicase PcrA	3429	3119	3054	4440	3781	3744	3595	-0.3	0.12	0.008	0.019
TKV_c05890	DNA ligase LigA	4153	4117	3840	4991	4224	4248	4262	-0.14	0.11	0.177	0.266
TKV_c05900	aspartyl/glutamyl-tRNA(Asn/Gln) amidotransferase subunit C	1658	1814	1810	3126	2887	2492	2298	-0.66	0.13	0	0	x
TKV_c05910	glutamyl-tRNA(Gln) amidotransferase subunit A	20091	19008	18712	22816	21363	21071	20510	-0.17	0.08	0.036	0.07	x
TKV_c05920	aspartyl/glutamyl-tRNA(Asn/Gln) amidotransferase subunit B	22417	24771	23149	29114	24688	24705	24807	-0.15	0.11	0.165	0.252	x
TKV_c05930	oligopeptide-binding protein OppA	84133	71359	66870	68693	79729	76367	74525	-0.01	0.13	0.907	0.938
TKV_c05940	oligopeptide-binding protein OppA	38367	31319	30317	30941	35997	37671	34102	-0.06	0.14	0.659	0.746
TKV_c05950	dipeptide transport system permease protein DppB	8797	8014	7922	7708	9017	9627	8514	-0.08	0.12	0.467	0.573
TKV_c05960	dipeptide transport system permease protein DppC	9167	9256	9046	8137	10166	9781	9259	-0.03	0.12	0.792	0.855
TKV_c05970	oligopeptide transport ATP-binding protein OppD	14795	15366	15703	12739	15751	14753	14851	0.08	0.11	0.466	0.573
TKV_c05980	oligopeptide transport ATP-binding protein AppF	16827	17786	17889	13866	17083	16779	16705	0.13	0.12	0.254	0.358
TKV_c05990	hypothetical protein	837	770	792	676	892	814	797	0.01	0.14	0.943	0.967
TKV_c06000	hypothetical protein	946	694	714	683	959	1056	842	-0.16	0.2	0.366	0.477
TKV_c06010	hypothetical protein	702	626	625	505	636	690	631	0.08	0.15	0.557	0.656
TKV_c06020	transposase%2C IS605 OrfB family	2875	2975	2910	2072	2187	2564	2597	0.34	0.12	0.002	0.007
TKV_c06030	hypothetical protein	8	11	12	9	9	6	9	0.15	0.36	0.5	0.602
TKV_c06040	N-acetylmuramoyl-L-alanine amidase LytC	4154	4628	4591	7728	5917	6152	5528	-0.53	0.14	0	0
TKV_c06050	ribonuclease PH	4647	4603	4779	5604	4331	4311	4713	-0.02	0.14	0.875	0.914
TKV_c06060	Non-canonical purine NTP pyrophosphatase	4571	4559	4519	5256	4023	4227	4526	0.01	0.13	0.912	0.942	x							x																							x
TKV_c06070	phosphoesterase	5867	5301	5411	5795	5036	5202	5435	0.05	0.1	0.647	0.736
rna-TKV_c06080	NA	6847	4053	6583	1887	3325	4693	4565	0.63	0.34	0.017	0.037
rna-TKV_c06090	NA	5199	3471	5220	2512	3097	3740	3873	0.49	0.22	0.011	0.026
rna-TKV_c06100	NA	5557	3609	5293	3225	3621	4719	4337	0.26	0.21	0.153	0.237
rna-TKV_c06110	NA	5536	3843	5709	3608	3842	5186	4621	0.21	0.2	0.243	0.345
rna-TKV_c06120	NA	4864	3450	4712	3311	3350	4010	3950	0.25	0.17	0.105	0.173
rna-TKV_c06130	NA	16362	12617	15616	13701	14649	15913	14810	0.01	0.14	0.94	0.966
rna-TKV_c06140	NA	8263	4939	8000	3726	4624	6209	5960	0.44	0.26	0.041	0.08
rna-TKV_c06150	NA	5593	3723	5765	4166	3724	5073	4674	0.18	0.2	0.312	0.423
rna-TKV_c06160	NA	6601	3607	7060	4372	3063	4128	4805	0.46	0.27	0.037	0.073
TKV_c06170	licABCH operon regulator	847	846	767	1098	868	846	879	-0.18	0.14	0.193	0.286
TKV_c06180	PTS system mannose-specific EIIBCA component ManP	237	257	233	235	196	191	225	0.2	0.15	0.152	0.235	x		x												x
TKV_c06190	PTS system%2C fructose-specific IIC component	837	715	667	626	606	559	669	0.28	0.13	0.025	0.053
TKV_c06200	PTS system%2C fructose-specific IIB component	566	567	457	502	636	500	538	-0.04	0.16	0.8	0.861
TKV_c06210	phosphodiesterase%2C MJ0936 family	3043	2517	2711	3141	3587	3642	3107	-0.31	0.12	0.01	0.023
TKV_c06220	nitroreductase	3552	3105	3212	2565	3366	3428	3205	0.07	0.15	0.62	0.712
TKV_c06230	transposase IS116/IS110/IS902 family protein	1733	1205	1472	1182	1272	1558	1404	0.12	0.17	0.469	0.574
TKV_c06240	hypothetical protein	222	237	236	269	222	207	232	-0.01	0.15	0.969	0.984
TKV_c06250	leucine-%2C isoleucine-%2C valine-%2C threonine-%2C and alanine-binding protein BraC	798	1164	1413	775	1279	1018	1074	0.1	0.23	0.61	0.703
TKV_c06260	high-affinity branched-chain amino acid transport system permease protein LivH	173	215	269	147	231	192	205	0.16	0.22	0.393	0.502
TKV_c06280	high-affinity branched-chain amino acid transport ATP-binding protein BraF	552	563	533	502	560	539	541	0.04	0.11	0.7	0.784
TKV_c06290	high-affinity branched-chain amino acid transport ATP-binding protein LivF	369	427	407	412	469	496	430	-0.18	0.13	0.157	0.242
TKV_c06300	phosphate-specific transport system accessory protein PhoU	35	29	42	39	41	45	39	-0.17	0.25	0.412	0.524
TKV_c06310	hypothetical protein	0	1	0	1	0	0	0	0	0.44	0.992	0.996
TKV_c06320	hypothetical protein	0	0	0	2	3	0	1	-0.1	0.45	0.189	0.281
TKV_c06330	hypothetical protein	0	1	0	0	1	0	0	0	0.44	0.992	0.996
rna-TKV_c06340	NA	5226	2996	6317	2398	2542	4224	3950	0.5	0.31	0.04	0.078
TKV_c06350	trigger factor Tig	35534	40088	34231	46879	32248	30206	36531	0.01	0.18	0.973	0.986
TKV_c06360	ATP-dependent Clp protease proteolytic subunit	33907	31024	32207	33072	30893	30481	31931	0.04	0.08	0.639	0.729
TKV_c06370	ATP-dependent Clp protease ATP-binding subunit ClpX	90251	99771	93881	86836	78486	77392	87770	0.22	0.1	0.02	0.044
TKV_c06380	Lon protease Lon	53983	66410	64746	81635	67129	68603	67084	-0.21	0.14	0.103	0.17
TKV_c06390	GTP-binding protein EngB	9077	10640	11023	11899	10545	11088	10712	-0.12	0.12	0.3	0.409
TKV_c06400	hypothetical protein	1225	1959	1942	4395	3384	3328	2705	-1.04	0.23	0	0
TKV_c06410	ATP synthase F0 subcomplex A subunit	26729	36028	36606	43553	50499	47613	40171	-0.47	0.16	0.002	0.004	x																							x
TKV_c06420	ATP synthase F0 subcomplex C subunit	5334	6997	7302	12538	12726	12416	9552	-0.91	0.15	0	0	x																							x
TKV_c06430	ATP synthase F0 subcomplex B subunit	9414	13536	12739	26242	24667	24656	18542	-1.04	0.17	0	0	x																							x
TKV_c06440	ATP synthase%2C F1 delta subunit	15857	21903	21512	32920	34134	32444	26462	-0.71	0.16	0	0	x																							x
TKV_c06450	ATP synthase F1 subcomplex alpha subunit	70063	109829	112759	151400	156598	147037	124614	-0.57	0.2	0.002	0.005	x																							x
TKV_c06460	ATP synthase%2C F1 gamma subunit	29074	41509	43117	75120	74477	72468	55961	-0.92	0.18	0	0	x																							x
TKV_c06470	ATP synthase F1 subcomplex beta subunit	55804	93903	96677	131665	140008	132825	108480	-0.63	0.22	0.001	0.004	x																							x
TKV_c06480	ATP synthase%2C F1 epsilon subunit	24400	31524	35432	49907	54463	52687	41402	-0.74	0.16	0	0	x																							x
TKV_c06490	putative membrane protein%2C required for N-linked glycosylation	4751	4812	4318	3111	2959	3205	3859	0.57	0.09	0	0
TKV_c06500	glutamine-dependent NAD(+) synthetase NadE	11789	11681	10930	6936	5794	6213	8891	0.84	0.11	0	0	x									x
TKV_c06510	ABC-type nitrate/sulfonate/bicarbonate transport system%2C permease component	35	14	20	29	22	26	24	-0.09	0.31	0.675	0.761
TKV_c06520	ABC-type nitrate/sulfonate/bicarbonate transport system%2C ATPase component	15	3	8	11	7	8	9	-0.01	0.37	0.956	0.975
TKV_c06530	ABC-type nitrate/sulfonate/bicarbonate transport system%2C periplasmic component	45	40	52	39	26	34	40	0.35	0.27	0.114	0.185
TKV_c06540	tetratricopeptide repeat/O-antigen ligase	16746	11798	11403	13876	20834	21905	16094	-0.42	0.23	0.034	0.068
TKV_c06550	hypothetical protein	55	76	55	107	66	43	67	-0.13	0.29	0.554	0.654
TKV_c06560	transposase%2C IS605 OrfB family	4102	3983	3964	5074	4322	4043	4248	-0.15	0.12	0.196	0.289
TKV_c06570	hypothetical protein	635	670	598	943	737	599	697	-0.22	0.18	0.179	0.268
TKV_c06580	hypothetical protein	964	1145	1161	371	229	222	682	1.94	0.23	0	0
TKV_c06590	hypothetical protein	340	414	414	147	101	105	254	1.68	0.2	0	0
TKV_c06600	nucleic acid binding protein	687	719	737	216	140	180	446	1.97	0.18	0	0
TKV_c06610	hypothetical protein	1853	1904	1799	1655	1822	1518	1759	0.15	0.11	0.164	0.25
TKV_c06620	pleiotropic regulatory protein DegT	5388	5090	4971	4105	5922	5246	5120	0.02	0.15	0.917	0.948
TKV_c06630	UDP-N-acetyl-D-glucosamine 6-dehydrogenase WbpA	9807	10655	9595	7520	10065	9798	9573	0.12	0.14	0.369	0.479	x																	x
TKV_c06640	putative dehydrogenase MviM	5694	5728	5513	4173	5459	5360	5321	0.16	0.13	0.206	0.301	x								x									x
TKV_c06650	UDP-3-O-(3-hydroxymyristoyl) glucosamine N-acyltransferase	2218	2219	2061	1578	2249	2211	2089	0.1	0.16	0.531	0.631	x								x									x
TKV_c06670	glycosyltransferase	3535	3279	3323	2839	3988	3532	3416	-0.03	0.15	0.84	0.889
TKV_c06680	glycosyltransferases involved in cell wall biogenesis	1418	1466	1397	1002	1353	1429	1344	0.16	0.16	0.278	0.385
TKV_c06690	glycosyltransferase	2024	1994	2006	1583	1833	1778	1870	0.2	0.1	0.033	0.066
TKV_c06700	O-antigen ligase like membrane protein	875	927	878	786	940	902	885	0.03	0.11	0.801	0.862
TKV_c06710	putative glycosyltransferase EpsD	1273	1271	1271	1130	1123	1168	1206	0.15	0.08	0.057	0.105
TKV_c06720	putative sugar transferase EpsL	653	661	600	661	743	666	664	-0.11	0.11	0.322	0.432
TKV_c06730	putative acetyltransferase EpsM	554	582	619	663	672	692	630	-0.2	0.1	0.048	0.09
TKV_c06740	polysaccharide biosynthesis protein	1056	1100	1110	1251	1186	1118	1137	-0.12	0.1	0.209	0.304	x								x									x
TKV_c06750	polysaccharide biosynthesis protein EpsC	1322	1248	1154	1124	1335	1302	1248	-0.01	0.12	0.906	0.938
TKV_c06760	putative UDP-glucose 4-epimerase	500	455	526	495	659	576	535	-0.2	0.15	0.152	0.235	x								x							x		x
TKV_c06770	membrane protein	1083	1016	1002	794	1096	1056	1008	0.07	0.15	0.64	0.729
TKV_c06780	biotin carboxylase	912	966	1129	622	820	770	870	0.41	0.16	0.006	0.015
TKV_c06790	putative ATP-dependent helicase	1707	1724	1618	1295	1842	1734	1653	0.05	0.15	0.751	0.827
TKV_c06800	NAD-dependent epimerase/dehydratase	91	62	72	56	100	89	78	-0.09	0.25	0.66	0.746
TKV_c06810	hypothetical protein	32	32	34	18	22	20	26	0.54	0.32	0.032	0.065
TKV_c06820	GerMN domain-containing protein	3409	3605	4097	4065	3598	3402	3696	0	0.12	0.963	0.98
TKV_c06830	hypothetical protein	1601	1341	1491	1618	1770	1747	1595	-0.2	0.11	0.063	0.113
TKV_c06840	hypothetical protein	3635	3037	3162	2563	2916	2943	3042	0.21	0.12	0.072	0.127
TKV_c06850	hypothetical protein	956	811	870	923	894	851	884	-0.02	0.11	0.879	0.917
TKV_c06860	hypothetical protein	798	868	922	725	629	565	751	0.4	0.14	0.003	0.007
TKV_c06870	ATPase	554	693	766	554	629	624	637	0.14	0.15	0.331	0.443
TKV_c06880	hypothetical protein	194	292	269	221	253	258	248	0.04	0.18	0.814	0.872
TKV_c06890	hypothetical protein	3377	1760	1651	2221	2925	3410	2558	-0.23	0.27	0.277	0.385
TKV_c06900	RDD domain-containing protein	2215	1870	1871	1493	1969	2198	1936	0.06	0.17	0.686	0.771
TKV_c06910	hypothetical protein	10	4	7	2	3	1	5	0.55	0.77	0.048	0.09
TKV_c06920	hypothetical protein	6375	6810	6578	4763	4529	4646	5617	0.49	0.08	0	0
TKV_c06930	protease HtpX	6915	7603	7373	5178	5848	5173	6348	0.42	0.1	0	0
TKV_c06940	protein LemA	3294	3446	3262	3082	2716	2484	3047	0.26	0.12	0.022	0.047
TKV_c06950	phosphoesterase	1079	1175	1311	1191	1217	1247	1203	-0.03	0.11	0.756	0.829
TKV_c06960	putative oxidoreductase	821	849	839	939	1187	1047	947	-0.32	0.13	0.008	0.02
TKV_c06970	tRNA-splicing ligase RtcB	1696	1837	1751	978	994	1010	1378	0.81	0.09	0	0
TKV_c06980	hypothetical protein	105	105	110	72	78	67	90	0.5	0.19	0.004	0.01
TKV_c06990	transposase IS3/IS911 family protein	1582	1267	1032	1467	1215	1181	1291	0	0.18	0.978	0.99
TKV_c07000	transposase for insertion sequence element IS629	8640	8101	8009	6247	7209	7055	7543	0.26	0.1	0.008	0.019
TKV_c07010	hypothetical protein	1335	1291	1378	1407	1365	1189	1327	0.01	0.11	0.89	0.927
TKV_c07020	nucleotide binding protein PINc	1884	1819	1695	2013	2092	1880	1897	-0.14	0.1	0.134	0.212
TKV_c07030	putative nucleotidyltransferase	429	478	454	492	373	398	437	0.1	0.15	0.484	0.588
TKV_c07040	hypothetical protein	694	586	551	582	681	637	622	-0.05	0.14	0.707	0.79
TKV_c07050	4-oxalocrotonate tautomerase	474	488	440	517	400	434	459	0.05	0.14	0.722	0.802	x
TKV_c07060	TIGR02677 family protein	9044	9234	9220	6691	4988	4957	7356	0.69	0.15	0	0
TKV_c07070	hypothetical protein	5628	5828	5774	3994	3318	3069	4602	0.7	0.13	0	0
TKV_c07080	chromosome segregation ATPase-like protein	14393	14840	14010	9418	7961	7600	11370	0.77	0.12	0	0
TKV_c07090	TIGR02679 family protein	2852	3113	2890	1992	2033	2048	2488	0.53	0.08	0	0
TKV_c07100	DNA polymerase beta domain protein region	864	845	845	812	839	706	818	0.11	0.11	0.307	0.418
TKV_c07110	hypothetical protein	830	837	833	859	718	724	800	0.11	0.12	0.319	0.429
TKV_c07120	ribonuclease	4786	5059	4605	4694	5274	5034	4909	-0.05	0.09	0.573	0.67
TKV_c07130	pyridoxal biosynthesis lyase PdxS	3816	2363	2087	2444	2150	3210	2679	0.06	0.23	0.759	0.832	x									x
TKV_c07140	glutamine amidotransferase subunit PdxT	2525	1590	1335	1521	1155	2099	1704	0.13	0.26	0.53	0.631	x									x
TKV_c07150	amino acid permease-associated region	25340	27061	28174	29506	36965	33372	30070	-0.3	0.12	0.012	0.029
TKV_c07160	transcription termination/antitermination protein NusG	475	430	450	410	371	410	424	0.17	0.12	0.119	0.193
TKV_c07170	phosphomannomutase/phosphoglucomutase AlgC	7209	6600	6434	8517	8482	8235	7579	-0.31	0.09	0	0.001	x	x	x						x		x		x		x	x	x	x													x
TKV_c07180	UTP--glucose-1-phosphate uridylyltransferase GtaB	4924	4722	5126	4663	4588	4268	4715	0.12	0.09	0.149	0.231	x	x							x	x				x		x	x	x
TKV_c07190	capsular polysaccharide biosynthesis protein	6954	6590	6741	6493	6604	6469	6642	0.05	0.07	0.46	0.567
TKV_c07210	capsular exopolysaccharide biosynthesis protein	5852	5331	5422	5327	5785	5698	5569	-0.02	0.09	0.844	0.892
TKV_c07220	capsular polysaccharide biosynthesis protein	3748	3882	3854	3604	3529	3509	3688	0.11	0.07	0.122	0.197
TKV_c07230	transcriptional regulator LytR	8399	8559	7767	8428	7499	7562	8036	0.07	0.1	0.459	0.566
TKV_c07240	hypothetical protein	61	51	67	51	54	31	52	0.3	0.27	0.169	0.257
TKV_c07250	hypothetical protein	7237	6815	7048	6698	6467	6258	6754	0.12	0.08	0.127	0.204
TKV_c07260	ATPase%2C P-type (transporting)%2C HAD superfamily%2C subfamily IC	3330	3778	3616	1574	997	1042	2390	1.52	0.21	0	0
TKV_c07270	hypothetical protein	1352	1330	1187	796	1028	980	1112	0.43	0.14	0.001	0.004
TKV_c07280	nucleoside diphosphate kinase Ndk	2885	3020	2941	1238	1309	1405	2133	1.15	0.09	0	0	x	x						x		x																					x	x
TKV_c07290	drug resistance transporter%2C EmrB/QacA subfamily	1442	1523	1492	785	891	845	1163	0.81	0.1	0	0
TKV_c07300	hypothetical protein	5662	4794	4747	4675	4777	4690	4891	0.1	0.11	0.348	0.459
TKV_c07310	hypothetical protein	6157	6509	7211	4704	3914	4038	5422	0.62	0.13	0	0
TKV_c07320	phosphoesterase PA-phosphatase like protein	1587	1549	1563	1361	2022	2146	1705	-0.2	0.18	0.226	0.324
TKV_c07330	Yip1 domain-containing protein	2439	2480	2539	2983	3505	3671	2936	-0.42	0.12	0	0.001
TKV_c07340	8-amino-7-oxononanoate synthase	209	263	298	264	341	292	278	-0.19	0.18	0.249	0.352	x									x
TKV_c07350	6-carboxyhexanoate--CoA ligase BioW	119	136	221	152	163	191	164	-0.07	0.23	0.719	0.8	x									x
TKV_c07360	ATP-dependent dethiobiotin synthetase BioD	146	168	220	176	209	190	185	-0.1	0.19	0.569	0.667	x									x
TKV_c07370	adenosylmethionine-8-amino-7-oxononanoate aminotransferase BioA	180	216	215	247	281	246	231	-0.31	0.15	0.026	0.054	x									x
TKV_c07380	biotin synthase BioB	49	50	50	66	79	65	60	-0.41	0.22	0.033	0.066	x									x
TKV_c07390	hypothetical protein	2012	1418	1628	1248	1706	1866	1646	0.06	0.19	0.741	0.819
TKV_c07400	CDP-diacylglycerol/glycerol-3-phosphate 3-phosphatidyltransferase	1561	1142	1094	1569	1795	2176	1556	-0.48	0.2	0.007	0.017	x																													x
TKV_c07410	hypothetical protein	433	298	307	457	417	511	404	-0.37	0.19	0.031	0.064
TKV_c07420	methyl-accepting chemotaxis protein	1285	1092	1059	1159	1060	1496	1192	-0.1	0.16	0.523	0.624
TKV_c07430	hypothetical protein	1127	784	677	900	980	1162	939	-0.19	0.21	0.295	0.405
TKV_c07440	TIGR00268 family protein	1811	1441	1792	535	484	541	1101	1.67	0.14	0	0
TKV_c07450	1-(5-phosphoribosyl)-5-amino-4-imidazole-carboxylate (AIR) carboxylase	1793	1292	1623	634	535	596	1079	1.38	0.17	0	0
TKV_c07460	hypothetical protein	2123	1703	2089	951	994	1020	1480	0.97	0.13	0	0
TKV_c07470	hypothetical protein	1197	1018	1175	563	475	502	822	1.11	0.13	0	0
TKV_c07480	integral membrane sensor signal transduction histidine kinase	3828	4021	3858	2201	2022	2138	3011	0.87	0.08	0	0
TKV_c07490	transcriptional regulatory protein SrrA	1230	1106	1175	707	518	581	886	0.92	0.15	0	0
TKV_c07500	hypothetical protein	811	687	817	455	424	379	595	0.85	0.14	0	0
TKV_c07510	hypothetical protein	4208	3737	4241	2463	2104	2194	3158	0.83	0.12	0	0
TKV_c07520	hypothetical protein	1398	1127	1287	536	505	537	898	1.25	0.13	0	0
TKV_c07530	biotin transporter BioY	604	569	536	595	660	642	601	-0.14	0.11	0.181	0.271
TKV_c07540	hypothetical protein	3307	3010	3155	2470	2466	2464	2812	0.35	0.08	0	0
TKV_c07550	hypothetical protein	1	1	1	5	7	6	3	-1.15	1.52	0.019	0.042
TKV_c07560	hypothetical protein	0	0	0	0	0	0	0	NA	NA	NA	NA
TKV_c07570	hypothetical protein	0	0	0	0	0	0	0	NA	NA	NA	NA
TKV_c07580	hypothetical protein	0	0	0	0	0	0	0	NA	NA	NA	NA
TKV_c07590	hypothetical protein	18	23	17	45	56	39	33	-1.12	0.34	0	0
TKV_c07600	hypothetical protein	9	16	5	9	13	9	10	-0.03	0.36	0.878	0.917
TKV_c07610	transposase IS4 family protein	2	0	10	3	2	0	3	0.09	0.44	0.441	0.549
TKV_c07620	hypothetical protein	160	148	160	186	159	206	170	-0.21	0.16	0.158	0.243
TKV_c07630	hypothetical protein	87	66	79	71	77	68	75	0.08	0.2	0.65	0.738
TKV_c07640	hypothetical protein	0	0	0	0	0	0	0	NA	NA	NA	NA
TKV_c07650	transposase%2C IS4 family protein	406	351	353	390	409	392	384	-0.1	0.12	0.403	0.515
TKV_c07660	glutamate synthase (NADPH/NADH) small chain	63861	70270	70947	47105	50076	50141	58733	0.46	0.09	0	0	x	x	x				x																			x							x
TKV_c07670	transposase	58	44	37	64	50	55	51	-0.22	0.25	0.284	0.392
TKV_c07680	transposase IS116	68	46	58	39	28	51	48	0.38	0.29	0.099	0.165
TKV_c07690	hypothetical protein	12	13	14	11	20	11	14	-0.04	0.32	0.855	0.9
TKV_c07700	hypothetical protein	14	8	10	8	16	6	10	0.04	0.35	0.863	0.906
TKV_c07710	DNA polymerase beta-like protein	455	381	408	285	335	302	361	0.4	0.14	0.002	0.006
TKV_c07720	signal peptide peptidase SppA%2C 36K type	174	159	127	163	175	184	164	-0.16	0.17	0.307	0.418
TKV_c07730	putative signal peptide peptidase SppA	439	508	493	414	391	440	447	0.2	0.12	0.092	0.154
TKV_c07740	hypothetical protein	54	68	68	65	65	77	66	-0.09	0.2	0.616	0.709
TKV_c07750	hypothetical protein	232	279	284	252	247	205	250	0.16	0.16	0.281	0.388
TKV_c07760	hypothetical protein	1984	2124	2061	935	1249	1185	1590	0.84	0.15	0	0
TKV_c07770	ATP-binding transport protein NatA	810	929	889	376	412	478	649	1.03	0.14	0	0
TKV_c07780	hypothetical protein	8	8	4	11	4	14	8	-0.19	0.4	0.376	0.485
TKV_c07790	transposase%2C IS4 family	2066	2308	1621	3513	1992	1449	2158	-0.14	0.27	0.507	0.609
TKV_c07800	hypothetical protein	35	31	32	38	26	41	34	-0.07	0.26	0.723	0.802
TKV_c07810	hypothetical protein	12	12	13	21	25	20	17	-0.58	0.39	0.037	0.073
TKV_c07820	hypothetical protein	2	1	0	4	0	1	1	-0.04	0.43	0.705	0.788
TKV_c07830	transposase IS4 family protein	275	241	193	333	303	344	282	-0.43	0.17	0.007	0.018
TKV_c07840	transposase IS1380 family protein	17	6	9	6	11	15	11	0	0.36	0.993	0.996
TKV_c07850	hypothetical protein	0	1	0	3	0	0	1	-0.03	0.44	0.617	0.709
TKV_c07860	hypothetical protein	0	0	0	0	0	2	0	-0.03	0.44	0.641	0.73
TKV_c07870	hypothetical protein	1	4	2	6	4	3	3	-0.19	0.44	0.317	0.427
TKV_c07880	hypothetical protein	1	2	2	3	0	0	1	0.05	0.43	0.653	0.74
TKV_c07890	hypothetical protein	285	410	419	377	591	463	424	-0.29	0.22	0.127	0.204
TKV_c07900	hypothetical protein	508	524	699	467	949	764	652	-0.25	0.25	0.234	0.334
TKV_c07910	hypothetical protein	474	704	789	688	1042	896	766	-0.34	0.23	0.089	0.151
TKV_c07920	bacteriocin class II%2C amylovorin-like protein	177	214	189	368	417	406	295	-1	0.14	0	0
TKV_c07930	hypothetical protein	35	30	44	24	37	37	34	0.1	0.27	0.628	0.718
TKV_c07940	hypothetical protein	63	68	71	80	84	79	74	-0.22	0.19	0.192	0.285
TKV_c07950	hypothetical protein	364	401	415	723	913	916	622	-1.08	0.15	0	0
TKV_c07960	hypothetical protein	402	451	390	470	728	727	528	-0.56	0.21	0.002	0.007
TKV_c07970	hypothetical protein	1443	1482	1495	1407	1692	1937	1576	-0.17	0.14	0.205	0.3
TKV_c07980	hypothetical protein	1449	1448	1422	1367	1594	1760	1507	-0.12	0.12	0.322	0.432
TKV_c07990	abortive infection protein	290	339	397	352	455	512	391	-0.31	0.19	0.076	0.133
TKV_c08000	abortive infection protein	60	104	74	101	93	95	88	-0.22	0.23	0.263	0.368
TKV_c08010	lactococcin-G-processing and transport ATP-binding protein LagD	1460	1994	2074	1535	2111	1910	1847	0	0.18	0.975	0.987
TKV_c08020	putative bacteriocin ABC transporter%2C bacteriocin-binding protein	664	744	646	537	798	657	674	0.04	0.17	0.802	0.862
TKV_c08030	hypothetical protein	519	365	504	531	431	480	472	-0.05	0.17	0.759	0.832
TKV_c08040	valine--tRNA ligase ValS	12433	10149	9525	20310	18849	18717	14997	-0.82	0.14	0	0
TKV_c08050	acetyltransferase	725	823	797	1882	1169	1145	1090	-0.76	0.23	0	0.001
TKV_c08060	folylpolyglutamate synthase FolC	3340	2501	2260	4657	4500	4570	3638	-0.71	0.17	0	0	x									x
TKV_c08070	hypothetical protein	484	532	490	1418	1073	935	822	-1.14	0.19	0	0
TKV_c08080	carbon monoxide dehydrogenase CooS	45882	39160	36788	112686	93034	114239	73631	-1.36	0.15	0	0	x		x	x																					x
TKV_c08090	Fe-S-cluster-containing hydrogenase component 1	8211	7858	8244	29170	19877	23496	16143	-1.55	0.17	0	0
rna-TKV_c08100	NA	73	35	71	38	35	64	53	0.22	0.32	0.336	0.447
TKV_c08110	helix-turn-helix domain-containing protein	8	5	7	4	9	6	6	0.03	0.37	0.87	0.911
TKV_c08120	hypothetical protein	3	10	1	4	3	0	4	0.13	0.44	0.393	0.502
TKV_c08130	hypothetical protein	1514	1464	1521	2333	1528	1372	1622	-0.18	0.2	0.317	0.427
TKV_c08140	TPR-repeat-containing protein	2465	2295	2367	3230	2459	2387	2534	-0.16	0.15	0.241	0.342
TKV_c08150	hypothetical protein	380	393	385	526	398	368	408	-0.14	0.16	0.363	0.474
TKV_c08160	RNA polymerase sigma-70 factor%2C ECF subfamily	8392	8638	9260	13652	11047	9858	10141	-0.36	0.15	0.01	0.023
TKV_c08170	hypothetical protein	5770	7490	8207	9986	8552	8364	8062	-0.29	0.16	0.057	0.104
TKV_c08180	transcriptional regulator%2C XRE family	582	673	605	406	455	515	540	0.41	0.14	0.002	0.007
TKV_c08190	hypothetical protein	760	921	908	532	646	642	735	0.48	0.15	0.001	0.002
TKV_c08200	hypothetical protein	680	782	687	334	413	517	569	0.71	0.19	0	0
TKV_c08210	transposase	18	11	14	8	9	10	12	0.33	0.4	0.184	0.274
TKV_c08220	hypothetical protein	242	337	299	184	216	191	245	0.52	0.18	0.001	0.004
TKV_c08230	hypothetical protein	169	167	198	140	157	116	158	0.33	0.18	0.044	0.085
TKV_c08240	ABC-type multidrug transport system%2C ATPase component CcmA	366	381	363	291	251	256	318	0.45	0.13	0	0.001
TKV_c08250	hypothetical protein	640	708	648	350	245	257	475	1.19	0.18	0	0
TKV_c08260	hypothetical protein	621	518	676	852	762	821	708	-0.39	0.14	0.003	0.009
TKV_c08270	small acid-soluble spore protein alpha/beta type	54	48	54	11	35	9	35	1.23	0.54	0.002	0.005
TKV_c08280	4Fe-4S ferredoxin iron-sulfur binding domain-containing protein	997	994	980	932	1020	957	980	0.03	0.09	0.739	0.817
TKV_c08290	transcriptional regulator%2C LacI family	2929	3080	3093	2650	2900	2779	2905	0.12	0.08	0.135	0.213
TKV_c08300	trehalose and maltose hydrolase	144	187	148	199	198	149	171	-0.16	0.19	0.352	0.462
TKV_c08310	carbohydrate ABC transporter substrate-binding protein%2C CUT1 family	301	425	434	328	417	518	404	-0.09	0.21	0.607	0.701
TKV_c08320	carbohydrate ABC transporter membrane protein 1%2C CUT1 family	69	75	99	128	107	83	94	-0.31	0.24	0.129	0.206
TKV_c08330	carbohydrate ABC transporter membrane protein 2%2C CUT1 family	74	87	109	106	112	116	101	-0.25	0.2	0.149	0.231
TKV_c08340	beta-phosphoglucomutase	59	77	49	140	148	115	98	-1.05	0.24	0	0																	x
TKV_c08350	thiamine biosynthesis protein ThiS	77	78	63	43	74	49	64	0.29	0.26	0.168	0.256
TKV_c08360	thiazole synthase ThiG	1059	1130	1000	920	1437	1131	1113	-0.11	0.18	0.495	0.598	x									x
TKV_c08370	2-iminoacetate synthase ThiH	1888	2054	1984	1498	2722	1889	2006	-0.03	0.2	0.85	0.898	x									x
TKV_c08380	thiamine biosynthesis protein ThiF	963	1054	1019	837	1464	1001	1056	-0.1	0.2	0.588	0.684	x									x
TKV_c08390	thiamine-phosphate synthase ThiE	947	1040	954	694	1354	982	995	-0.03	0.21	0.863	0.906	x									x
TKV_c08400	catabolite control protein A	2540	3320	2988	10090	8242	8102	5880	-1.55	0.16	0	0
TKV_c08410	trehalose/maltose transport system permease protein MalF	870	1623	1449	3347	2325	2169	1964	-0.88	0.28	0	0.001
TKV_c08420	hypothetical protein	140	254	229	585	388	332	321	-0.93	0.31	0	0.001
TKV_c08430	ABC-type transporter%2C integral membrane subunit	145	292	263	859	689	564	469	-1.49	0.3	0	0
TKV_c08440	extracellular solute-binding protein family 1	533	1077	1225	2134	1515	1551	1339	-0.72	0.32	0.005	0.013
TKV_c08450	alpha%2Calpha-trehalose phosphorylase TreP	743	1763	1590	5517	4582	4678	3145	-1.76	0.31	0	0	x	x															x
TKV_c08460	serine protease AprX	70	70	89	74	96	108	84	-0.22	0.22	0.25	0.353
TKV_c08470	transcriptional regulatory protein LevR	1	18	15	12	19	10	12	-0.05	0.38	0.806	0.865
TKV_c08480	putative site-specific integrase-resolvase	1702	1995	1860	2174	1587	1527	1808	0.06	0.16	0.688	0.772
TKV_c08490	integrase	230	268	251	503	302	184	290	-0.27	0.29	0.24	0.342
TKV_c08500	hypothetical protein	2214	3960	2427	3779	2145	2524	2841	0.02	0.25	0.93	0.959
TKV_c08510	LysM domain-containing/cell wall hydrolase	949	980	880	1229	1116	949	1017	-0.21	0.13	0.099	0.165
TKV_c08520	UDP-N-acetylmuramate-alanine ligase	292	288	302	286	233	233	272	0.21	0.14	0.124	0.199
TKV_c08530	single-strand binding protein/primosomal replication protein	1170	1230	1240	1237	877	979	1122	0.21	0.15	0.141	0.221
TKV_c08540	Cob(I)yrinic acid a%2Cc-diamide adenosyltransferase BtuR	2624	2738	2685	2380	2089	2143	2443	0.27	0.1	0.003	0.009	x									x
TKV_c08550	2%2C3%2C4%2C5-tetrahydropyridine-2%2C6-dicarboxylate N-acetyltransferase DapH	25946	26382	25315	31529	27817	27778	27461	-0.16	0.09	0.079	0.137
TKV_c08560	4-hydroxy-tetrahydrodipicolinate reductase DapB	27004	26672	25706	30277	28645	28917	27870	-0.14	0.07	0.045	0.085	x	x	x				x
TKV_c08570	4-hydroxy-tetrahydrodipicolinate synthase DapA	26909	31717	33229	29039	32710	29813	30570	0	0.12	0.97	0.984	x	x	x				x
TKV_c08580	aspartate-semialdehyde dehydrogenase Asd	23093	23491	25017	24548	26058	24007	24369	-0.06	0.08	0.484	0.588	x	x	x		x		x																											x	x
TKV_c08590	hypothetical protein	1975	2069	1985	2118	1835	1687	1945	0.09	0.12	0.436	0.546
TKV_c08600	ABC transporter like protein	313	316	324	241	290	180	277	0.37	0.19	0.034	0.068
TKV_c08610	hypothetical protein	89	103	91	393	440	448	261	-2.15	0.16	0	0
TKV_c08620	glutamine synthetase GlnA	23494	27885	25570	12542	17252	16319	20510	0.7	0.16	0	0	x		x				x													x						x							x
TKV_c08630	transcriptional regulatory protein PdtaR	7203	7322	7461	2635	3714	3508	5307	1.12	0.16	0	0
TKV_c08640	isoaspartyl dipeptidase IadA	1647	1643	1850	1560	1867	1831	1733	-0.03	0.12	0.794	0.856
TKV_c08650	GntR family transcriptional regulator	1027	1172	1046	967	915	931	1010	0.2	0.1	0.051	0.095
TKV_c08660	hypothetical protein	7719	5259	5344	6236	9187	9613	7226	-0.37	0.22	0.055	0.101
TKV_c08670	putative metalloprotease	15832	11640	12446	12042	20307	18469	15123	-0.28	0.22	0.134	0.211
TKV_c08680	hypothetical protein	102	102	85	147	125	95	109	-0.29	0.21	0.127	0.203
TKV_c08690	hypothetical protein	192	230	243	178	141	163	191	0.42	0.17	0.009	0.021
TKV_c08700	hypothetical protein	140	162	165	146	97	132	140	0.27	0.2	0.13	0.206
TKV_c08710	hypothetical protein	889	821	795	843	893	828	845	-0.03	0.1	0.736	0.815
TKV_c08720	hypothetical protein	14	32	42	25	16	23	25	0.22	0.35	0.344	0.455
TKV_c08730	ATP-binding transport protein NatA	4072	4198	4022	2571	3032	3019	3486	0.49	0.11	0	0
TKV_c08740	hypothetical protein	5064	5930	5427	3672	4793	4521	4901	0.31	0.14	0.02	0.043
TKV_c08750	putative signal peptide peptidase SppA	1504	1747	1656	1143	1492	1447	1498	0.24	0.14	0.073	0.129
TKV_c08770	hypothetical protein	584	921	664	926	787	774	776	-0.17	0.19	0.332	0.443
TKV_c08780	hypothetical protein	2140	2331	2227	1863	2266	2187	2169	0.08	0.12	0.475	0.579
TKV_c08790	superoxide dismutase	10	16	21	19	12	6	14	0.14	0.36	0.518	0.62
TKV_c08800	hypothetical protein	886	868	956	828	765	742	841	0.2	0.1	0.045	0.086
TKV_c08810	propeptide PepSY amd peptidase M4	102577	120765	128293	57214	53757	55081	86281	1.06	0.12	0	0
TKV_c08830	hypothetical protein	830	724	637	940	1034	958	854	-0.39	0.14	0.003	0.008
TKV_c08840	phage shock protein C%2C PspC	1934	1802	1871	1337	1361	1399	1617	0.44	0.08	0	0
TKV_c08850	peptidoglycan-N-acetylmuramic acid deacetylase PdaC	5992	5176	5995	2128	2200	2091	3930	1.4	0.11	0	0
TKV_c08860	gamma-aminobutyrate permease-like transporter	81	244	301	43	77	83	138	1.36	0.51	0.001	0.002
TKV_c08870	hypothetical protein	1603	1176	1341	1371	1428	1418	1389	-0.03	0.14	0.816	0.872
TKV_c08880	hypothetical protein	7457	25322	31347	18407	24161	25939	22106	-0.05	0.31	0.829	0.881
TKV_c08890	carbon starvation protein A	61623	287441	362380	142404	174225	191709	203297	0.23	0.37	0.337	0.448
TKV_c08900	response regulator of the LytR/AlgR family	1387	1761	1793	1318	1665	1574	1583	0.1	0.15	0.468	0.574
TKV_c08910	sensor protein LytS	4913	5423	5712	4054	5143	5421	5111	0.12	0.14	0.374	0.484
TKV_c08920	RNA polymerase sigma-H factor AlgU	950	814	972	639	581	569	754	0.59	0.13	0	0
TKV_c08930	hypothetical protein	6560	5949	6333	4422	3898	3601	5127	0.64	0.12	0	0
TKV_c08940	DNA polymerase I	8389	8090	7392	9104	7641	8141	8126	-0.06	0.11	0.602	0.697
TKV_c08950	dephospho-CoA kinase CoaE	1079	1106	1138	1326	828	879	1059	0.11	0.19	0.523	0.625	x									x
TKV_c08960	lytic transglycosylase catalytic	2160	2065	2424	1978	1926	1908	2077	0.18	0.1	0.063	0.114
TKV_c08970	putative site-specific integrase-resolvase	841	813	621	1433	1186	1068	994	-0.64	0.18	0	0.001
TKV_c08980	hypothetical protein	28448	27006	24902	19129	16449	18080	22336	0.56	0.11	0	0
TKV_c08990	putative nicotinate phosphoribosyltransferase	10343	11963	13441	10398	10773	9965	11147	0.18	0.13	0.129	0.205	x									x
TKV_c09000	oligopeptide-binding protein AppA	13726	14311	12896	13330	14558	15078	13983	-0.07	0.1	0.478	0.582
rna-TKV_c09010	NA	9066	4526	8852	2504	3107	5458	5585	0.83	0.37	0.004	0.011
TKV_c09020	gamma-DL-glutamyl hydrolase PgdS	18890	22430	22190	26173	26684	23127	23249	-0.24	0.12	0.035	0.069
TKV_c09030	GTP-binding protein TypA/BipA	20169	20137	17631	17987	12193	13523	16940	0.36	0.17	0.022	0.047
TKV_c09040	lytic transglycosylase catalytic	16365	13153	13353	4444	8070	8618	10667	0.92	0.27	0	0
TKV_c09050	hypothetical protein	1320	1352	1267	921	766	749	1063	0.67	0.13	0	0
TKV_c09060	hypothetical protein	955	960	987	920	746	657	871	0.29	0.15	0.04	0.078
TKV_c09070	Maf-like protein	2932	2708	2830	2402	1866	1975	2452	0.41	0.13	0.001	0.003	x							x																								x
TKV_c09080	DNA repair protein RadC	5827	5580	5550	6043	4796	4915	5452	0.1	0.12	0.409	0.52
TKV_c09090	Rod shape-determining protein MreB	17325	16018	17206	17682	16670	14285	16531	0.05	0.12	0.642	0.731
TKV_c09100	cell shape-determining protein MreC	9601	8727	8720	8606	7680	7870	8534	0.16	0.1	0.099	0.166
TKV_c09110	Rod shape-determining protein MreD	2016	1918	1855	1916	1792	1827	1887	0.06	0.09	0.468	0.574
TKV_c09120	penicillin-binding protein 2	31953	29529	27657	19883	19982	22049	25175	0.51	0.1	0	0	x
TKV_c09130	septum site-determining protein MinC	1757	1527	1586	1705	2009	2073	1776	-0.23	0.13	0.053	0.098
TKV_c09140	septum site-determining protein MinD	6916	6093	6153	7099	8923	9279	7410	-0.37	0.14	0.006	0.014
TKV_c09150	cell division topological specificity factor MinE	2617	1887	1878	2891	3301	3541	2686	-0.56	0.18	0.001	0.002
TKV_c09160	stage V sporulation protein E	10132	9287	9583	6239	7276	7138	8276	0.47	0.11	0	0
TKV_c09170	methylglyoxal synthase MgsA	4093	3757	3534	2857	2810	3021	3345	0.38	0.1	0	0	x		x																		x
TKV_c09180	M23 peptidase	2509	2359	2275	2174	2014	2124	2243	0.17	0.09	0.053	0.099
TKV_c09190	Zn-dependent protease	996	1012	911	880	701	831	889	0.25	0.13	0.04	0.077
TKV_c09200	hypothetical protein	3293	3369	3213	2635	2064	1952	2754	0.54	0.15	0	0
TKV_c09210	radical SAM-linked protein	729	763	757	787	504	457	666	0.3	0.21	0.109	0.179
TKV_c09220	ribonuclease G	3954	3969	3495	3742	2504	2358	3337	0.35	0.2	0.047	0.089
TKV_c09230	NADPH-dependent 7-cyano-7-deazaguanine reductase QueF	4560	4236	4104	2997	3194	2950	3674	0.48	0.09	0	0	x
TKV_c09240	putative membrane protein	6191	5871	5839	4001	4339	4099	5057	0.51	0.08	0	0
TKV_c09250	hypothetical protein	700	606	696	734	1164	1005	817	-0.47	0.2	0.007	0.017
TKV_c09260	50S ribosomal protein L21	10960	12271	10663	17327	16133	14135	13582	-0.47	0.12	0	0
TKV_c09270	putative ribosomal protein	9343	8054	6620	16144	15558	13865	11597	-0.88	0.16	0	0
TKV_c09280	50S ribosomal protein L27	11688	12239	11388	20016	19278	17066	15279	-0.66	0.1	0	0
TKV_c09290	hypothetical protein	1716	1837	1724	1372	1163	1129	1490	0.5	0.12	0	0
TKV_c09300	GTPase Obg	27315	30313	25612	14455	13717	14637	21008	0.94	0.1	0	0
TKV_c09310	nicotinate-nucleotide adenylyltransferase NadD	3446	3084	3281	2922	2815	2953	3083	0.17	0.09	0.051	0.095	x									x
TKV_c09320	metal dependent phosphohydrolase	4174	3374	3584	3304	2771	3109	3386	0.26	0.13	0.041	0.078
TKV_c09330	transcriptional attenuator%2C LytR family	12207	10854	11144	8671	8731	8429	10006	0.39	0.09	0	0
TKV_c09340	ribosomal silencing factor RsfS	3091	2847	2837	2425	2042	2207	2575	0.38	0.11	0	0.001
TKV_c09350	YheO domain-containing protein	8097	7260	7677	6599	6642	6950	7204	0.18	0.09	0.029	0.06
TKV_c09360	opine dehydrogenase Odh	13127	9571	9308	12829	17085	16113	13005	-0.47	0.19	0.007	0.016
TKV_c09370	B12 binding domain-containing protein	39111	27782	26358	35391	44794	45413	36475	-0.37	0.19	0.032	0.064
TKV_c09380	asparagine synthetase B	5742	5003	4617	7525	8954	9040	6814	-0.71	0.14	0	0	x	x					x																										x
TKV_c09390	D-alanyl-D-alanine carboxypeptidase DacB	17281	20325	17987	12262	10912	11454	15037	0.66	0.11	0	0	x
TKV_c09400	ComE operon protein 1	319	314	352	301	498	386	362	-0.22	0.2	0.21	0.305
TKV_c09410	hypothetical protein	222	219	186	257	342	340	261	-0.53	0.18	0.001	0.004
TKV_c09420	phosphatidylglycerophosphatase A-like protein	1825	1568	1709	1505	1421	1492	1587	0.2	0.1	0.047	0.088
TKV_c09430	hypothetical protein	26	51	40	32	49	34	39	0.02	0.28	0.93	0.959
TKV_c09440	hypothetical protein	77	77	83	78	96	68	80	-0.03	0.2	0.868	0.909
TKV_c09450	oxygen-independent coproporphyrinogen-III oxidase HemN	1202	1545	1695	2498	2682	2465	2014	-0.74	0.16	0	0	x	x								x
TKV_c09460	NTP pyrophosphohydrolases including oxidative damage repair enzymes	279	374	489	878	847	793	610	-1.07	0.22	0	0
TKV_c09470	4'-phosphopantetheinyl transferase Sfp	292	330	423	806	704	800	559	-1.1	0.18	0	0	x
TKV_c09480	long-chain-fatty-acid--CoA ligase LcfB	448	761	817	890	898	748	760	-0.26	0.22	0.186	0.276	x					x																						x
TKV_c09490	hypothetical protein	26	38	50	33	22	27	33	0.31	0.31	0.185	0.276	x	x
TKV_c09500	hypothetical protein	201	210	257	275	293	259	249	-0.28	0.15	0.054	0.101
TKV_c09510	hypothetical protein	108	180	173	138	178	165	157	-0.04	0.21	0.818	0.873
TKV_c09520	AMP-dependent synthetase and ligase	249	313	318	312	375	317	314	-0.16	0.16	0.263	0.368
TKV_c09530	surfactin synthase subunit 2	244	368	392	359	444	366	362	-0.18	0.2	0.315	0.426
TKV_c09540	phosphoribosylglycinamide synthetase	112	163	137	133	159	201	151	-0.2	0.22	0.287	0.395
TKV_c09550	major facilitator superfamily MFS_1	101	104	105	70	105	100	97	0.14	0.2	0.423	0.535
TKV_c09560	Mg-dependent DNase TatD	15	18	9	17	44	12	19	-0.34	0.45	0.172	0.26
TKV_c09570	hypothetical protein	1	1	2	2	1	1	1	0	0.42	0.981	0.99
TKV_c09580	hypothetical protein	5	7	9	13	26	12	12	-0.81	0.63	0.023	0.048
TKV_c09590	glutamate--tRNA ligase 2	12126	11621	10408	9378	7225	7084	9640	0.49	0.15	0.001	0.002	x	x	x							x
rna-TKV_c09600	NA	35	25	35	9	18	21	24	0.73	0.42	0.015	0.034
rna-TKV_c09610	NA	9	11	17	2	5	4	8	1.11	0.78	0.011	0.026
TKV_c09620	hypothetical protein	15950	13936	14826	16983	18769	17843	16385	-0.25	0.1	0.009	0.021
TKV_c09630	putative branched-chain-amino-acid aminotransferase IlvE	15293	14213	14191	13837	17976	18402	15652	-0.18	0.14	0.169	0.256	x	x			x		x			x																									x	x	x
TKV_c09640	hypothetical protein	232	184	177	291	314	323	253	-0.61	0.16	0	0
TKV_c09650	hypothetical protein	478	457	467	674	736	686	583	-0.56	0.1	0	0
TKV_c09660	hypothetical protein	78	79	88	261	226	201	155	-1.44	0.19	0	0
TKV_c09670	hypothetical protein	122	118	136	339	316	321	225	-1.35	0.15	0	0
TKV_c09680	hypothetical protein	231	193	234	428	347	351	297	-0.74	0.16	0	0
TKV_c09690	magnesium-chelatase subunit H	25249	105487	238463	25886	34844	30985	76819	1.4	0.91	0.007	0.016	x									x
TKV_c09700	putative fused nickel transport protein NikMN	3401	15239	35113	3570	4772	4384	11080	1.04	1.3	0.014	0.033
TKV_c09710	hypothetical protein	1630	6077	16369	2254	3124	2570	5337	0.45	0.66	0.061	0.111
TKV_c09720	cyclic di-GMP phosphodiesterase response regulator RpfG	1053	10324	24038	2000	2508	2107	7005	0.51	0.89	0.02	0.044
TKV_c09730	diguanylate cyclase	2363	22328	50741	5125	6283	5338	15363	0.43	0.73	0.034	0.068
TKV_c09740	calcium-transporting ATPase 1	1435	1472	1310	1966	1316	1427	1488	-0.14	0.17	0.385	0.497
TKV_c09750	hypothetical protein	3514	3394	3267	3753	3301	3671	3483	-0.07	0.1	0.435	0.546
TKV_c09760	haloacid dehalogenase domain-containing protein hydrolase	5503	4931	4974	4823	4545	4163	4823	0.18	0.11	0.083	0.143
TKV_c09770	metal-dependent hydrolases of the beta-lactamase superfamily III	6916	6860	6911	6262	5862	5582	6399	0.22	0.08	0.008	0.02
TKV_c09780	ComE operon protein 3	9843	10797	10759	8271	8218	7729	9269	0.36	0.09	0	0
TKV_c09790	DNA polymerase III%2C delta subunit	2528	2564	2659	2314	1673	1599	2223	0.43	0.17	0.006	0.016
TKV_c09800	30S ribosomal protein S20	39914	22496	24725	56642	58576	57627	43330	-0.92	0.23	0	0
TKV_c09810	hypothetical protein	56	91	75	49	78	45	66	0.27	0.28	0.226	0.324
TKV_c09820	germination protease Gpr	566	959	1010	290	383	288	583	1.32	0.26	0	0
TKV_c09830	stage II sporulation protein P	381	305	326	286	281	298	313	0.2	0.14	0.116	0.189
TKV_c09840	hypothetical protein	10120	9399	9439	9220	7940	8246	9061	0.18	0.1	0.066	0.118
TKV_c09850	putative glycosyltransferase	2785	2647	2799	2660	2531	2448	2645	0.1	0.08	0.21	0.305
TKV_c09860	hypothetical protein	766	659	543	1026	811	746	759	-0.34	0.19	0.043	0.082
TKV_c09870	elongation factor 4	20370	21285	20381	20849	20689	21031	20767	-0.03	0.07	0.853	0.899
TKV_c09880	oxygen-independent coproporphyrinogen-III oxidase HemN	6828	6560	6593	7420	7313	6853	6928	-0.11	0.08	0.16	0.246
TKV_c09890	heat-inducible transcription repressor HrcA	3998	3353	3236	4449	4550	4254	3973	-0.31	0.12	0.008	0.019
TKV_c09900	molecular chaperone GrpE	1593	1695	1585	2949	2160	1985	1995	-0.49	0.18	0.002	0.007
TKV_c09910	chaperone protein DnaK	13895	12226	10307	16924	18634	18187	15029	-0.54	0.14	0	0
TKV_c09920	chaperone protein DnaJ	1450	1480	1330	2986	2709	2551	2084	-0.93	0.11	0	0
TKV_c09930	ribosomal protein L11 methyltransferase PrmA	1699	1514	1535	2439	2787	2520	2082	-0.69	0.11	0	0
TKV_c09940	ribosomal RNA small subunit methyltransferase E	1717	1528	1338	2419	2499	2558	2010	-0.68	0.13	0	0
TKV_c09950	hypothetical protein	1624	1397	1240	1783	1587	1690	1553	-0.22	0.14	0.075	0.132
TKV_c09960	hypothetical protein	37749	43214	44719	30751	33557	35516	37584	0.31	0.12	0.005	0.013
TKV_c09970	threonylcarbamoyladenosine tRNA methylthiotransferase MtaB	12842	13058	11571	11059	8800	9173	11084	0.34	0.13	0.006	0.014
TKV_c09980	HIT family hydrolase	4700	4767	4900	5074	4352	4201	4665	0.07	0.11	0.498	0.6
TKV_c09990	hypothetical protein	11783	11243	11869	9140	10079	10024	10690	0.25	0.09	0.003	0.009
TKV_c10000	hypothetical protein	31074	34486	34306	27002	23433	20962	28544	0.46	0.13	0	0.001
TKV_c10010	sporulation protein YqfC	312	337	328	270	278	300	304	0.19	0.12	0.101	0.168
TKV_c10020	putative stage IV sporulation protein	4244	4324	3957	3908	4115	3751	4050	0.09	0.09	0.326	0.437
TKV_c10030	PhoH-like protein	4648	5381	5427	5074	4692	4388	4935	0.12	0.11	0.282	0.39
TKV_c10040	7TM receptor with intracellular metal dependent phosphohydrolase	11364	13580	13443	11083	11046	10898	11902	0.2	0.11	0.047	0.088
TKV_c10050	endoribonuclease YbeY	1753	2064	2081	1843	1646	1742	1855	0.16	0.12	0.147	0.228
TKV_c10060	diacylglycerol kinase	2143	2427	2365	2059	1983	1924	2150	0.21	0.1	0.026	0.055	x	x																											x	x
TKV_c10070	GTPase Era	3117	3896	3824	2828	3426	2973	3344	0.21	0.14	0.109	0.179
TKV_c10080	transposase%2C IS605 OrfB family%2C central region	4521	4382	4429	5402	3746	3755	4373	0.04	0.16	0.79	0.854
TKV_c10090	transposase	4268	4046	4397	5041	4243	3711	4284	-0.03	0.14	0.826	0.879
TKV_c10100	deoxyribose-phosphate aldolase DeoC	7594	6519	6614	7692	7827	7474	7287	-0.14	0.1	0.144	0.224	x												x
TKV_c10110	DNA repair protein RecO	6823	6247	5997	7302	7532	7071	6829	-0.19	0.09	0.033	0.066
TKV_c10120	ubiquitin domain-containing protein	2300	2147	2339	3616	2812	2648	2644	-0.39	0.15	0.007	0.016
TKV_c10130	glycine--tRNA ligase	21956	22567	21614	39718	35771	35101	29454	-0.73	0.09	0	0
TKV_c10140	transcriptional repressor CcpN	3556	4480	4360	5853	5467	5184	4817	-0.39	0.13	0.002	0.006
TKV_c10150	putative pyruvate%2C phosphate dikinase regulatory protein	3123	4341	4562	4747	4946	4444	4360	-0.2	0.16	0.179	0.268
TKV_c10160	pyruvate%2C phosphate dikinase PpdK	31062	42756	42796	62918	66386	63406	51554	-0.68	0.16	0	0	x	x	x	x							x								x
TKV_c10170	metal dependent phosphohydrolase	863	972	1005	1480	1185	1240	1124	-0.43	0.14	0.001	0.003
TKV_c10180	ribonuclease R	4219	4515	4082	7007	5958	5935	5286	-0.54	0.12	0	0
TKV_c10190	SsrA-binding protein SmpB	4088	3885	3916	6490	4734	4555	4611	-0.37	0.16	0.015	0.034
rna-TKV_c10200	NA	1306	809	1289	775	773	1023	996	0.33	0.22	0.082	0.141
TKV_c10210	nickel transport system permease protein NikB	1843	20390	59230	2668	3207	2244	14930	2.28	1.61	0.003	0.009
TKV_c10220	dipeptide transport system permease protein DppC	3700	36766	115981	4674	6146	4347	28603	2.36	1.55	0.003	0.008
TKV_c10230	peptide ABC transporter ATP-binding protein y4tR	3384	38118	112622	5243	7912	5082	28727	1.54	3.76	0.007	0.017
TKV_c10240	oligopeptide transport ATP-binding protein AppF	7246	78364	265071	11169	14625	10412	64481	2.11	1.82	0.005	0.013
TKV_c10250	hypothetical protein	249	2382	4303	473	546	457	1402	0.58	1.01	0.022	0.047
TKV_c10260	ribosomal protein L11 methylase	3471	50426	131323	5963	6634	5060	33813	2.33	1.64	0.003	0.009
TKV_c10270	oligopeptide-binding protein AppA	5188	75040	179307	9744	10653	8257	48031	1.98	1.86	0.005	0.013
TKV_c10280	cobaltochelatase CobN subunit	19180	239686	655801	32742	40421	31504	169889	2.55	1.02	0	0.001	x									x
TKV_c10290	peptide/nickel transport system substrate-binding protein	7458	101516	255115	13422	14485	11584	67263	2.01	1.84	0.005	0.012
TKV_c10300	cobaltochelatase	12686	214142	592366	24830	29997	23304	149554	2.28	1.78	0.005	0.012	x									x
TKV_c10310	nickel transport system permease protein NikC	3053	48438	188348	5739	7763	5484	43138	2.32	2.2	0.004	0.011
TKV_c10320	glutathione import ATP-binding protein GsiA	8867	151867	474390	18880	23463	17646	115852	2.03	2.33	0.006	0.014
TKV_c10330	glutathione-binding protein GsiB	2274	42029	90429	4908	5700	4746	25014	0.53	1.07	0.007	0.017
TKV_c10340	glutathione-binding protein GsiB	1640	29998	70647	3303	3811	3278	18780	2.01	2.08	0.005	0.013
TKV_c10350	hypothetical protein	25	306	562	33	38	51	169	1.6	1.97	0.007	0.016
TKV_c10360	CO dehydrogenase maturation factor	327	3076	5946	642	1023	801	1969	0.39	0.65	0.054	0.1
TKV_c10370	hypothetical protein	79	394	723	183	276	194	308	0.21	0.45	0.289	0.397
TKV_c10380	transcriptional regulator	1468	1046	1053	1348	1404	1375	1282	-0.18	0.16	0.212	0.307
TKV_c10390	NADH:flavin oxidoreductase%2C Old yellow enzyme family	112	150	234	98	119	86	133	0.56	0.3	0.021	0.045
TKV_c10400	NADH:flavin oxidoreductase%2C Old yellow enzyme family	642	705	742	640	567	517	636	0.26	0.13	0.043	0.082
TKV_c10410	alpha/beta fold family hydrolase/acetyltransferase-like protein	379	396	400	423	377	376	392	0	0.12	0.991	0.995
TKV_c10420	4Fe-4S ferredoxin iron-sulfur binding domain-containing protein	879	695	884	303	274	260	549	1.53	0.16	0	0
TKV_c10430	Zn-dependent protease with chaperone function	1036	959	1003	600	713	727	840	0.53	0.12	0	0
TKV_c10440	Fe-S oxidoreductase	1517	1381	1267	1641	1552	1461	1470	-0.15	0.11	0.173	0.261
TKV_c10450	glycerophosphoryl diester phosphodiesterase	586	678	581	1269	1133	1094	890	-0.9	0.13	0	0																														x
TKV_c10460	Na+/melibiose symporter-like protein	675	728	730	1551	1372	1320	1063	-0.97	0.12	0	0
TKV_c10480	undecaprenyl-diphosphatase UppP	4448	3859	3727	6294	6017	5990	5056	-0.59	0.11	0	0
TKV_c10490	pro-sigmaK processing inhibitor BofA	1007	991	942	767	692	710	851	0.42	0.1	0	0
TKV_c10500	small%2C acid-soluble spore protein I	28	16	8	16	14	15	16	0.08	0.34	0.717	0.799
TKV_c10510	hypothetical protein	358	886	739	153	112	115	394	2.29	0.34	0	0
TKV_c10520	hypothetical protein	30	61	40	15	12	16	29	1.42	0.42	0	0
TKV_c10530	phosphoenolpyruvate synthase PpsA	4997	67277	62952	2202	4574	4807	24468	2.92	1.13	0	0.001	x	x	x	x							x								x						x
TKV_c10540	transcriptional regulator%2C MarR family	196	181	173	245	172	148	186	-0.03	0.2	0.856	0.9
TKV_c10550	ABC transporter like protein	671	628	501	815	525	659	633	-0.12	0.19	0.468	0.574
TKV_c10560	ABC-2 type transporter	617	575	523	827	602	649	632	-0.25	0.16	0.098	0.164
TKV_c10570	drug resistance transporter%2C EmrB/QacA subfamily	924	869	708	1122	747	906	880	-0.13	0.18	0.444	0.553
TKV_c10580	hypothetical protein	1170	1279	1138	1118	1044	1104	1142	0.13	0.1	0.183	0.274
TKV_c10590	glycosyl transferase family 2	1081	1176	1038	953	1170	1085	1084	0.04	0.12	0.755	0.828
TKV_c10600	hypothetical protein	283	335	292	298	241	308	293	0.09	0.15	0.531	0.631
TKV_c10620	response regulator receiver protein	1209	1408	1184	1429	1187	1098	1252	0.03	0.14	0.826	0.879
TKV_c10630	plasmid pRiA4b ORF-3 family protein	272	296	250	637	438	414	384	-0.8	0.21	0	0
TKV_c10640	RNA chaperone Hfq	362	393	369	487	413	469	415	-0.27	0.12	0.025	0.053
TKV_c10650	hypothetical protein	682	744	728	992	766	744	776	-0.19	0.15	0.163	0.25
TKV_c10660	hypothetical protein	1006	1134	1071	1408	1257	1255	1188	-0.27	0.11	0.009	0.021
TKV_c10670	protein QmcA	4757	4581	4808	6214	5608	5646	5269	-0.29	0.09	0.001	0.002
TKV_c10680	integrase catalytic region	3725	3509	3326	4351	4389	4587	3981	-0.33	0.09	0	0.001
TKV_c10690	glycosyltransferase	2166	2237	2170	2233	2408	2293	2251	-0.07	0.08	0.349	0.46
TKV_c10700	CheY-like receiver	1185	1194	1210	1116	1203	1206	1186	0.03	0.09	0.768	0.838
TKV_c10710	hypothetical protein	15	41	24	20	26	28	26	0.06	0.31	0.784	0.85
TKV_c10720	hypothetical protein	567	564	550	353	423	377	472	0.52	0.12	0	0
TKV_c10730	flavodoxin/nitric oxide synthase	1957	1771	1975	1086	1172	1231	1532	0.69	0.11	0	0
TKV_c10740	arsenate reductase	2794	2131	2408	4211	3639	3594	3129	-0.61	0.15	0	0
TKV_c10750	hypothetical protein	353	294	289	231	244	251	277	0.33	0.15	0.015	0.034
TKV_c10760	exopolysaccharide biosynthesis protein	1879	1533	1817	984	884	738	1306	0.97	0.16	0	0
TKV_c10770	hypothetical protein	1089	1029	1185	683	542	515	840	0.89	0.16	0	0
TKV_c10780	6-phosphogluconate dehydrogenase%2C decarboxylating	89	75	91	45	27	25	59	1.27	0.3	0	0	x	x	x	x									x
TKV_c10790	glucose-6-phosphate 1-dehydrogenase Zwf	1160	1198	1321	1148	919	834	1097	0.31	0.15	0.032	0.064	x	x	x	x									x
TKV_c10800	hypothetical protein	710	689	674	893	637	505	685	0.02	0.2	0.906	0.938
TKV_c10810	L-serine dehydratase%2C beta chain	3208	2646	2693	3536	3560	3174	3136	-0.25	0.12	0.035	0.069	x	x		x			x																											x	x
TKV_c10820	L-serine dehydratase%2C alpha chain	4795	4564	4990	6488	6904	5866	5601	-0.41	0.11	0	0	x	x		x			x																											x	x
TKV_c10830	oligoendopeptidase F	16006	14022	13666	19919	19907	19010	17088	-0.41	0.1	0	0
TKV_c10840	3-dehydroquinate synthase AroB	2525	2156	2241	2829	2835	2722	2551	-0.26	0.1	0.007	0.018	x	x					x
TKV_c10850	P-protein PheA	49062	44490	44575	27557	34678	37236	39600	0.44	0.15	0.001	0.004	x	x					x
TKV_c10860	phospho-2-dehydro-3-deoxyheptonate aldolase AroF	75574	80764	84358	36679	51952	48719	63008	0.77	0.16	0	0	x	x					x
TKV_c10870	prephenate dehydrogenase TyrA	22872	23179	22049	9986	12993	13384	17411	0.87	0.15	0	0	x	x					x
TKV_c10880	3-phosphoshikimate 1-carboxyvinyltransferase AroA	22334	24231	21819	8358	10684	11153	16430	1.15	0.15	0	0	x	x					x
TKV_c10890	response regulator	15003	14257	13652	7650	9442	9242	11541	0.68	0.12	0	0
TKV_c10900	signal transduction histidine kinase	20552	21558	18578	8568	9644	9064	14661	1.13	0.11	0	0
TKV_c10910	LysM domain-containing/cell wall hydrolase	18494	24091	25575	15846	19777	19905	20615	0.26	0.17	0.091	0.154
TKV_c10920	putative membrane protein	642	558	554	925	751	841	712	-0.49	0.14	0	0.001
TKV_c10930	LmbE family protein	60	43	46	31	53	49	47	0.11	0.26	0.598	0.694
TKV_c10940	xylose repressor	720	2950	1346	375	262	274	988	2.31	0.46	0	0
TKV_c10950	hypothetical protein	7215	6268	8146	3473	6285	5456	6140	0.43	0.23	0.034	0.067
TKV_c10960	thioredoxin TrxA	273	647	281	249	267	271	331	0.43	0.32	0.079	0.136
TKV_c10970	arginine decarboxylase SpeA	51101	47862	44286	65934	47136	48747	50844	-0.15	0.16	0.296	0.405	x	x
TKV_c10980	vitamin B12 dependent methionine synthase	3881	3206	3251	3989	3437	3876	3607	-0.12	0.13	0.321	0.432
TKV_c10990	ABC transporter%2C ATPase%2C putative	3876	3957	3960	3841	3078	3346	3676	0.19	0.12	0.092	0.154
TKV_c11000	hypothetical protein	47	78	52	43	36	31	48	0.54	0.3	0.026	0.055
TKV_c11010	hypothetical protein	15	10	17	9	15	15	14	0.05	0.33	0.837	0.887
TKV_c11020	pullulanase PulA	6038	7101	6525	9642	9253	9157	7953	-0.5	0.1	0	0	x	x															x
TKV_c11030	1%2C4-alpha-glucan branching enzyme GlgB	8409	10775	9758	3205	4142	4569	6809	1.24	0.18	0	0	x	x															x
TKV_c11040	glucose-1-phosphate adenylyltransferase GlgC	1819	2246	2219	440	654	650	1338	1.81	0.2	0	0	x	x							x								x	x
TKV_c11050	glycogen biosynthesis protein GlgD	1236	1318	1259	229	374	371	798	1.93	0.21	0	0	x	x							x								x	x
TKV_c11060	glycogen synthase GlgA	2760	3324	2959	612	1058	1222	1989	1.57	0.26	0	0	x	x															x
TKV_c11080	ABC-2 type transporter	778	929	865	157	261	333	554	1.7	0.27	0	0
TKV_c11090	hypothetical protein	3971	3167	3428	2930	2470	2744	3118	0.35	0.13	0.006	0.015
TKV_c11100	hypothetical protein	4642	5325	4914	13645	7065	5745	6889	-0.67	0.31	0.008	0.019
TKV_c11110	2-iminoacetate synthase ThiH	37299	43311	38484	66662	39330	37236	43720	-0.22	0.22	0.275	0.382	x									x
TKV_c11120	AAA family ATPase	51	69	84	42	34	29	51	0.81	0.31	0.002	0.005
TKV_c11130	hypothetical protein	2	4	5	4	0	1	3	0.15	0.45	0.338	0.448
TKV_c11140	hypothetical protein	1040	1116	1101	650	601	648	859	0.76	0.1	0	0
rna-TKV_c11150	NA	35	35	64	12	9	13	28	1.78	0.45	0	0
TKV_c11160	GTPase HflX	2959	3301	3024	2546	1772	1781	2564	0.56	0.18	0.001	0.002
TKV_c11170	hypothetical protein	79	124	105	40	72	79	83	0.53	0.31	0.03	0.061
TKV_c11180	NUDIX hydrolase	1203	1545	1729	978	1279	1374	1351	0.26	0.19	0.131	0.208
TKV_c11190	hypothetical protein	4110	4554	4430	3894	3578	3372	3989	0.26	0.1	0.009	0.022
TKV_c11200	hypothetical protein	666	903	681	1483	1319	1041	1015	-0.71	0.2	0	0
TKV_c11210	CoA-binding domain-containing protein	2402	2880	2800	3383	3320	2984	2961	-0.24	0.12	0.032	0.065
TKV_c11220	hypothetical protein	9	16	12	14	9	8	11	0.11	0.35	0.624	0.715
TKV_c11230	putative permease	1	8	10	9	10	6	7	-0.09	0.39	0.65	0.738
TKV_c11240	cysteine synthase CysK	5267	5123	5271	6492	6563	5931	5775	-0.27	0.08	0.001	0.003	x	x	x	x			x																				x								x
TKV_c11250	DNA-binding regulatory protein%2C YebC/PmpR family	11270	10122	10315	15908	14945	14111	12779	-0.49	0.1	0	0
TKV_c11260	chemotaxis protein CheW	5057	3444	3797	3471	6178	6288	4706	-0.29	0.24	0.163	0.249
TKV_c11270	hypothetical protein	290	323	304	215	114	114	227	0.93	0.28	0	0.001
TKV_c11280	crossover junction endodeoxyribonuclease RuvC	3590	3376	3258	2646	2534	2768	3028	0.35	0.09	0	0
TKV_c11290	holliday junction ATP-dependent DNA helicase RuvA	4143	3928	4055	2705	2573	2806	3368	0.57	0.08	0	0
TKV_c11300	holliday junction ATP-dependent DNA helicase RuvB	7731	9922	11422	6957	7619	6159	8302	0.44	0.18	0.007	0.017
TKV_c11310	hypothetical protein	936	1018	1017	1007	809	822	935	0.16	0.13	0.205	0.3
TKV_c11320	amidase enhancer	26934	30908	28278	21825	20099	21806	24975	0.42	0.1	0	0
TKV_c11330	S-adenosylmethionine:tRNA ribosyltransferase-isomerase QueA	18281	18879	19517	13612	12647	12360	15883	0.54	0.09	0	0
TKV_c11340	hypothetical protein	0	2	1	0	0	3	1	0	0.43	0.967	0.984
TKV_c11350	response regulator receiver modulated diguanylate cyclase with PAS/PAC sensor	2354	3005	2624	2974	2416	2420	2632	0.02	0.15	0.837	0.887
TKV_c11360	queuine tRNA-ribosyltransferase Tgt	4907	4869	4991	6862	6601	5854	5681	-0.37	0.1	0	0
TKV_c11370	preprotein translocase%2C YajC subunit	3726	2641	2508	7105	6672	6392	4841	-1.14	0.18	0	0
TKV_c11380	putative membrane protein	271	295	274	282	207	197	254	0.25	0.18	0.117	0.19
TKV_c11390	radical SAM domain-containing protein	3238	3146	2883	4272	3570	3743	3475	-0.3	0.12	0.006	0.016
TKV_c11400	carbonic anhydrases/acetyltransferase%2C isoleucine patch superfamily	985	842	1057	1282	1023	1157	1058	-0.24	0.14	0.079	0.137
TKV_c11410	protein translocase subunit SecD	23948	23205	22547	21407	22032	23315	22742	0.06	0.08	0.441	0.549
TKV_c11420	protein translocase subunit SecF	12544	13629	13186	13702	13496	13391	13325	-0.04	0.07	0.558	0.657
TKV_c11430	ubiquinone biosynthesis protein	6974	6783	6730	5743	6312	6559	6517	0.13	0.09	0.135	0.212
TKV_c11440	single-stranded-DNA-specific exonuclease RecJ	5067	5480	4812	4672	4426	4669	4854	0.15	0.09	0.094	0.158
TKV_c11450	adenine phosphoribosyltransferase Apt	9497	8858	8647	8479	7346	7371	8366	0.21	0.11	0.041	0.079	x							x																							x
TKV_c11460	GTP pyrophosphokinase RelA	12832	14535	13490	14207	11807	12208	13180	0.09	0.12	0.423	0.535	x																														x
TKV_c11470	D-tyrosyl-tRNA(Tyr) deacylase Dtd	1425	1614	1503	1364	1186	1274	1394	0.24	0.11	0.025	0.053
TKV_c11480	beta-lactamase domain-containing protein	3926	3990	3824	3244	3476	3533	3665	0.19	0.08	0.018	0.04	x																		x
TKV_c11490	hypothetical protein	550	426	517	427	301	322	424	0.45	0.19	0.009	0.021
TKV_c11500	histidine--tRNA ligase HisS	5699	5817	5484	7752	6521	6404	6280	-0.27	0.11	0.015	0.034
TKV_c11510	aspartate--tRNA(Asp/Asn) ligase AspS	14728	13760	13052	15102	13646	13871	14027	-0.04	0.1	0.706	0.788
TKV_c11520	tRNA threonylcarbamoyladenosine dehydratase TcdA	3741	3962	3892	3480	2866	2794	3456	0.32	0.12	0.006	0.016
TKV_c11530	hypothetical protein	2499	2496	2098	2060	1438	1287	1979	0.5	0.2	0.006	0.016
TKV_c11540	thioredoxin-1	9622	7570	7052	10240	8246	7525	8376	-0.09	0.17	0.582	0.678
TKV_c11550	hypothetical protein	0	5	1	3	4	4	3	-0.13	0.44	0.402	0.513
TKV_c11570	HTH-type transcriptional regulator CymR	2751	3062	2840	814	828	579	1812	1.94	0.17	0	0
TKV_c11580	tRNA-specific 2-thiouridylase MnmA 2	5217	6148	5348	2003	2043	1661	3737	1.53	0.14	0	0
TKV_c11590	hypothetical protein	30	43	42	12	13	8	25	1.64	0.41	0	0
TKV_c11600	hypothetical protein	30	35	40	19	8	15	24	1.12	0.42	0.001	0.003
TKV_c11610	alanine--tRNA ligase AlaS	16566	17437	16711	20084	16579	17269	17441	-0.08	0.11	0.43	0.541
TKV_c11620	hypothetical protein	7374	7324	7173	6517	6208	5845	6740	0.23	0.08	0.005	0.013
TKV_c11630	putative holliday junction resolvase	2507	2528	2411	1972	1593	1738	2125	0.47	0.12	0	0
TKV_c11640	hypothetical protein	45139	43453	37218	61908	79178	65066	55327	-0.68	0.15	0	0
TKV_c11650	ferric uptake regulation protein Fur	3304	3323	3167	3007	2800	2727	3055	0.19	0.09	0.023	0.049
TKV_c11660	ribonuclease J 1	18423	25212	22661	18609	18743	18775	20404	0.22	0.14	0.095	0.158
TKV_c11670	hypothetical protein	3037	2838	2087	3496	3025	3139	2937	-0.25	0.17	0.11	0.18
TKV_c11680	putative membrane protein	5604	5963	5717	5189	5246	5330	5508	0.13	0.07	0.07	0.125
TKV_c11690	hypothetical protein	7951	8105	7641	5246	4823	5138	6484	0.63	0.08	0	0
TKV_c11700	putative O-methyltransferase	3231	3497	3195	2229	1925	2134	2702	0.64	0.11	0	0
TKV_c11710	peptidase U32	7475	9475	10195	4567	4308	4032	6675	1.04	0.15	0	0
TKV_c11720	penicillin-binding protein PbpB	1132	1142	1111	520	396	418	787	1.32	0.14	0	0	x
TKV_c11730	RNA polymerase sigma-28 factor SigK	561	626	611	308	198	207	419	1.28	0.21	0	0
TKV_c11740	HAD superfamily (subfamily IIIA) phosphatase	2286	2104	2091	3018	2771	2901	2529	-0.41	0.09	0	0
TKV_c11750	shikimate dehydrogenase AroE	5325	4826	5004	6765	6712	6866	5916	-0.41	0.08	0	0	x	x					x
TKV_c11760	type II secretion system protein E	29054	29431	29681	30512	34274	35354	31384	-0.18	0.09	0.055	0.101
TKV_c11770	twitching mobility protein PilT	22831	21805	23703	22511	28394	27921	24528	-0.19	0.13	0.112	0.184
TKV_c11780	type 4 fimbrial assembly protein PilC	20317	18754	20718	17722	23423	23720	20776	-0.11	0.14	0.435	0.546
TKV_c11790	methylation domain-containing protein	11196	10656	10608	14312	16397	17675	13474	-0.55	0.12	0	0
TKV_c11800	type 4 prepilin-like proteins leader peptide-processing enzyme	4621	5378	5270	4836	5309	5836	5208	-0.06	0.12	0.599	0.695
TKV_c11810	hypothetical protein	2112	2585	2441	2762	2644	2926	2578	-0.21	0.12	0.064	0.115
TKV_c11820	N-terminal cleavage protein	4527	5517	5428	5319	5856	6256	5484	-0.16	0.13	0.19	0.283
TKV_c11830	hypothetical protein	3208	3651	3640	3654	3953	4028	3689	-0.14	0.1	0.158	0.244
TKV_c11840	PilX-like protein	2234	2557	2487	2904	2765	2910	2643	-0.23	0.1	0.016	0.035
TKV_c11850	late competence development protein ComFB	625	767	694	1279	804	892	844	-0.44	0.21	0.015	0.033
TKV_c11860	type IV pilus assembly protein PilM	5181	5443	5418	6144	5783	5826	5633	-0.14	0.08	0.059	0.107
TKV_c11870	fimbrial assembly family protein PilN	2094	2259	2229	2712	2273	2563	2355	-0.19	0.11	0.076	0.133
TKV_c11880	Tfp pilus assembly protein PilO	3695	3718	3702	3749	4035	4274	3862	-0.11	0.09	0.198	0.291
TKV_c11890	shikimate kinase AroK	1565	1738	1675	2281	1710	1899	1811	-0.22	0.14	0.094	0.158	x	x					x
TKV_c11900	endonuclease IV	2980	3267	3169	4425	3728	3602	3529	-0.3	0.12	0.009	0.022
TKV_c11910	glutamate 5-kinase ProB	4477	5203	5548	5090	5480	5016	5136	-0.03	0.12	0.784	0.85	x	x					x
TKV_c11920	gamma-glutamyl phosphate reductase ProA	3499	5171	5319	6518	5873	5795	5363	-0.33	0.18	0.045	0.086	x	x					x
TKV_c11930	3-dehydroquinate dehydratase AroQ	1982	2432	2611	3905	3597	3231	2960	-0.58	0.15	0	0	x	x					x
TKV_c11940	peptidase M24	2001	3030	2882	7572	6238	5601	4554	-1.24	0.21	0	0
TKV_c11950	elongation factor P	6902	6188	7468	13990	10753	10322	9270	-0.73	0.16	0	0
TKV_c11960	hypothetical protein	7097	7345	7488	17098	12866	11360	10542	-0.87	0.18	0	0
TKV_c11970	stage III sporulation protein AA	103	145	121	273	163	149	159	-0.53	0.28	0.021	0.045
TKV_c11980	stage III sporulation protein AB	56	79	80	125	70	45	76	-0.09	0.3	0.689	0.773
TKV_c11990	stage III sporulation protein AC	12	24	21	28	11	25	20	-0.07	0.33	0.753	0.828
TKV_c12000	stage III sporulation protein AD	38	40	39	54	37	44	42	-0.15	0.24	0.446	0.554
TKV_c12010	stage III sporulation protein AE	98	152	169	166	127	110	137	0.04	0.23	0.838	0.887
TKV_c12020	stage III sporulation protein AF	35	40	50	52	38	53	45	-0.14	0.24	0.488	0.591
TKV_c12030	stage III sporulation protein AG	23	41	40	45	39	33	37	-0.11	0.27	0.616	0.709
TKV_c12040	stage III sporulation protein AH	19	33	56	70	51	49	46	-0.41	0.36	0.11	0.18
TKV_c12050	hypothetical protein	1665	1940	1515	1330	1378	1382	1535	0.3	0.13	0.013	0.029
TKV_c12060	hypothetical protein	2764	2929	2569	2403	2519	2690	2646	0.11	0.1	0.257	0.362
TKV_c12070	hypothetical protein	686	881	816	655	644	641	720	0.28	0.13	0.026	0.055
TKV_c12080	N utilization substance protein B	2518	2756	2477	2188	1903	2049	2315	0.32	0.11	0.002	0.005
TKV_c12090	5%2C10-methylene-tetrahydrofolate dehydrogenase/methenyl tetrahydrofolate cyclohydrolase FolD	1550	1652	1498	1351	1182	1326	1427	0.27	0.11	0.008	0.02
TKV_c12100	exodeoxyribonuclease 7 large subunit	13650	12538	13841	8793	11194	11354	11895	0.33	0.14	0.012	0.027
TKV_c12110	exodeoxyribonuclease 7 small subunit	856	995	914	814	602	649	805	0.39	0.16	0.008	0.019
TKV_c12120	farnesyl diphosphate synthase	6479	6892	6461	5677	5098	4995	5934	0.32	0.1	0.001	0.002	x	x
TKV_c12130	hypothetical protein	1964	1861	1939	2560	2251	2373	2158	-0.31	0.1	0.001	0.003
TKV_c12140	1-deoxy-D-xylulose-5-phosphate synthase Dxs	9480	11145	10303	11652	10784	11407	10795	-0.12	0.1	0.209	0.304	x	x
TKV_c12150	hemolysin TlyA family protein	3203	2981	2970	3989	3451	3511	3351	-0.25	0.1	0.014	0.032
TKV_c12160	NAD kinase NadK	5301	4871	4941	5309	6192	6483	5516	-0.24	0.12	0.034	0.067	x									x
TKV_c12170	arginine repressor	2073	2306	2455	2526	2555	2768	2447	-0.19	0.11	0.073	0.128
TKV_c12180	DNA repair protein RecN	4217	4591	4313	5079	4668	5073	4657	-0.17	0.09	0.052	0.096
TKV_c12190	SpoIVB peptidase	1071	1653	1584	1158	1223	1219	1318	0.22	0.18	0.172	0.26
TKV_c12200	stage 0 sporulation protein A	2330	2592	2697	3267	4220	4203	3218	-0.58	0.15	0	0
TKV_c12210	hypothetical protein	6	9	6	8	10	9	8	-0.13	0.37	0.55	0.65
TKV_c12220	thiamin pyrophosphokinase	6448	6579	6203	6472	5138	5014	5976	0.19	0.13	0.125	0.201
TKV_c12230	putative site-specific integrase-resolvase	1292	1352	1251	1450	858	747	1158	0.27	0.24	0.174	0.263
TKV_c12240	hypothetical protein	625	741	701	1467	694	557	798	-0.26	0.3	0.253	0.357
TKV_c12250	hypothetical protein	9093	6224	9412	7623	9460	7725	8256	0	0.18	0.982	0.991
TKV_c12260	hypothetical protein	4965	5066	4735	4865	4877	4517	4838	0.05	0.08	0.551	0.651
TKV_c12270	glycosyl transferase family 2	4424	4430	4346	4529	3536	3539	4134	0.17	0.13	0.175	0.263
TKV_c12280	hypothetical protein	3791	3714	3646	4398	3619	3683	3808	-0.06	0.11	0.551	0.651	x
TKV_c12290	hypothetical protein	5663	5576	5536	5918	5569	5345	5601	0	0.08	0.952	0.973
TKV_c12300	hypothetical protein	0	0	0	1	1	0	0	-0.05	0.44	0.557	0.655
TKV_c12310	ADP-ribose pyrophosphatase NudF	2832	2707	2733	3670	2840	3065	2975	-0.2	0.13	0.109	0.179	x																														x
TKV_c12320	hypothetical protein	6271	5621	5502	6002	5808	5911	5852	-0.03	0.09	0.772	0.841
TKV_c12330	stage II sporulation protein M	3052	2627	2417	2957	2961	3059	2845	-0.14	0.12	0.225	0.322
TKV_c12340	tyrosine recombinase XerD-like protein	4589	3583	3531	3722	4381	4396	4034	-0.09	0.15	0.539	0.64
TKV_c12350	D-alanyl-D-alanine carboxypeptidase DacF	2123	1829	1901	1486	1711	1730	1797	0.23	0.12	0.041	0.079	x
TKV_c12360	anti-sigma F factor antagonist	21	6	13	42	27	31	23	-1.05	0.52	0.004	0.011
TKV_c12370	anti-sigma F factor	213	217	219	212	177	167	201	0.2	0.15	0.161	0.248
TKV_c12380	RNA polymerase sigma-F factor SigF	438	482	418	587	543	496	494	-0.26	0.13	0.032	0.064
TKV_c12390	hypothetical protein	62	66	74	30	50	23	51	0.81	0.34	0.003	0.008
TKV_c12400	stage V sporulation protein AC	35	67	74	29	23	14	40	1.19	0.44	0.001	0.002
TKV_c12410	stage V sporulation protein AD	76	108	119	29	37	38	68	1.46	0.28	0	0
TKV_c12420	stage V sporulation protein AEB	23	21	23	8	19	7	17	0.66	0.49	0.033	0.067
TKV_c12430	tRNA nucleotidyltransferase/poly(A) polymerase	3778	4092	3743	2980	2478	2491	3261	0.52	0.12	0	0
TKV_c12440	peptidase M50	2628	2721	2642	2157	1884	1849	2314	0.42	0.1	0	0
TKV_c12450	segregation and condensation protein A	2353	2333	2250	1923	1475	1419	1959	0.49	0.15	0.001	0.002
TKV_c12460	segregation and condensation protein B	1395	1500	1399	1161	760	794	1168	0.6	0.19	0.001	0.002
TKV_c12470	hypothetical protein	3757	3712	3712	3405	2557	2459	3267	0.37	0.15	0.009	0.022
TKV_c12480	hydroxylase	220	235	204	330	282	294	261	-0.43	0.14	0.001	0.004
TKV_c12490	sporulation protein YtfJ	23347	20170	22839	22978	26213	27458	23834	-0.2	0.12	0.087	0.148
TKV_c12500	transposase IS116/IS110/IS902 family protein	0	0	0	0	0	0	0	NA	NA	NA	NA
TKV_c12510	D-alanyl-D-alanine carboxypeptidase DacB	1783	1534	1672	1273	1468	1585	1553	0.19	0.13	0.122	0.197	x
TKV_c12520	hypothetical protein	35	22	32	63	30	24	34	-0.21	0.34	0.364	0.474
TKV_c12530	glucose-inhibited division protein A	1418	1265	1407	2790	1866	1780	1754	-0.59	0.2	0.001	0.004
TKV_c12540	ribosomal large subunit pseudouridine synthase B	4219	3945	4076	7039	4507	4319	4684	-0.32	0.2	0.078	0.135
TKV_c12550	hypothetical protein	1048	906	893	1878	1088	1121	1156	-0.43	0.23	0.03	0.061
TKV_c12560	spermidine synthase SpeE	6447	5346	5183	11150	8938	8606	7612	-0.72	0.16	0	0	x																																		x
TKV_c12570	agmatinase SpeB	11237	9663	9504	23360	16646	16498	14485	-0.84	0.18	0	0	x
TKV_c12580	pyruvate carboxylase subunit B	32049	42374	36216	20025	22092	21458	29036	0.78	0.14	0	0	x																		x
TKV_c12590	spore coat assembly protein SafA	124	217	203	65	45	60	119	1.59	0.29	0	0
TKV_c12600	hypothetical protein	119	129	130	158	127	117	130	-0.08	0.17	0.628	0.718
TKV_c12610	5'-nucleotidase SurE	1122	977	935	1482	1565	1476	1260	-0.56	0.11	0	0	x	x						x																							x	x
TKV_c12620	transcriptional regulator%2C RpiR family	2677	2270	2325	3120	3410	3362	2861	-0.43	0.11	0	0
TKV_c12630	hypothetical protein	1814	1679	1497	2395	2585	2524	2082	-0.57	0.11	0	0
TKV_c12640	phosphoserine phosphatase 1	1151	1139	1245	1817	1887	1733	1496	-0.61	0.1	0	0	x	x	x	x			x																		x									x
TKV_c12650	flavoprotein	3045	2842	2880	3781	3967	3875	3398	-0.39	0.08	0	0
TKV_c12660	hypothetical protein	24	27	40	39	27	25	30	0	0.28	0.98	0.99
TKV_c12670	cytidylate kinase Cmk	5141	4974	5016	6198	5295	5378	5334	-0.15	0.1	0.13	0.207	x							x																								x
TKV_c12680	1-acyl-sn-glycerol-3-phosphate acyltransferase	3249	2969	3439	3381	2910	3193	3190	0.03	0.11	0.823	0.877	x	x																											x	x
TKV_c12690	4-hydroxy-3-methylbut-2-enyl diphosphate reductase IspH	3045	3233	3292	4560	3474	3393	3500	-0.23	0.15	0.094	0.158	x	x
TKV_c12700	SSU ribosomal protein S1P	4768	5027	5210	5280	4669	4391	4891	0.06	0.11	0.562	0.66
TKV_c12710	S-adenosylmethionine decarboxylase proenzyme	28490	32310	30133	46704	34365	33636	34273	-0.3	0.16	0.043	0.083	x																																		x
TKV_c12720	chemotaxis protein methyltransferase CheR	1905	2156	1995	4706	2523	2683	2661	-0.61	0.25	0.005	0.014
TKV_c12730	tRNA-2-methylthio-N(6)-dimethylallyladenosine synthase MiaB	8622	9111	7922	15377	8258	9241	9755	-0.28	0.23	0.149	0.231
TKV_c12740	DNA mismatch repair protein MutS	8090	9263	8411	10580	8336	7643	8720	-0.05	0.15	0.782	0.849
TKV_c12750	DNA mismatch repair protein MutL	5049	5523	4756	5363	4811	4648	5025	0.05	0.11	0.673	0.759
TKV_c12760	tRNA dimethylallyltransferase MiaA	1401	1610	1554	1701	1699	1370	1556	-0.06	0.13	0.649	0.738	x	x
TKV_c12770	RNA-binding protein Hfq	10195	7791	8249	9788	12861	11337	10037	-0.34	0.16	0.025	0.052
TKV_c12780	pyrroline-5-carboxylate reductase ProC	6146	5481	5516	9558	9523	9782	7668	-0.74	0.09	0	0	x	x					x
TKV_c12790	ribonuclease H	4662	4247	4211	7467	6993	7223	5801	-0.71	0.09	0	0
TKV_c12800	tyrosine recombinase XerC	385	500	523	415	442	475	457	0.07	0.15	0.628	0.718
TKV_c12810	aluminum resistance family protein	8755	8856	8748	9041	8377	8301	8680	0.03	0.08	0.654	0.741
TKV_c12820	stage V sporulation protein K	8111	6935	7183	8992	8550	8684	8076	-0.23	0.1	0.019	0.041
TKV_c12830	adenylosuccinate lyase PurB	12867	11864	10937	13794	13216	13622	12717	-0.18	0.1	0.059	0.108	x	x						x		x																					x		x
TKV_c12840	aspartate aminotransferase	13228	11877	11590	13206	15558	14404	13310	-0.22	0.11	0.04	0.078	x	x			x		x																										x		x
TKV_c12850	protein TrpH	709	714	693	885	906	903	802	-0.34	0.09	0	0
TKV_c12860	stage V sporulation protein S	2634	2176	2277	2220	2581	2554	2407	-0.05	0.12	0.68	0.765
TKV_c12870	metallophosphoesterase	3879	3868	3889	4230	3617	3543	3838	0.03	0.11	0.78	0.849	x																														x	x
TKV_c12880	hypothetical protein	42110	33908	42751	22738	25087	26919	32252	0.64	0.14	0	0
TKV_c12890	transposase	961	1042	988	1549	862	715	1019	-0.04	0.24	0.823	0.877
TKV_c12900	ribonuclease Y	61383	64344	62891	53610	46677	43366	55379	0.37	0.11	0.001	0.002
TKV_c12910	regulatory protein RecX	1452	1484	1492	1264	980	861	1255	0.47	0.17	0.002	0.007
TKV_c12920	protein RecA	12022	11338	12869	8738	8281	7517	10127	0.54	0.11	0	0
TKV_c12930	putative competence-damage inducible protein CinA	5536	5532	5026	3754	4014	3999	4644	0.44	0.09	0	0	x
TKV_c12940	CDP-diacylglycerol--glycerol-3-phosphate 3-phosphatidyltransferase PgsA	2046	2053	1948	1558	1571	1498	1779	0.38	0.08	0	0	x																													x
TKV_c12950	ribosomal protein S12 methylthiotransferase RimO	9404	9885	8864	5700	4669	4969	7249	0.85	0.12	0	0
TKV_c12960	DNA translocase FtsK	14206	15791	14413	10300	9331	8992	12172	0.62	0.1	0	0
TKV_c12970	hypothetical protein	69	85	84	55	43	46	64	0.63	0.24	0.003	0.007
TKV_c12980	translocation-enhancing protein TepA	412	399	412	297	234	219	329	0.66	0.16	0	0
TKV_c12990	aspartokinase 1	23386	20314	22084	18751	24979	22887	22067	-0.02	0.14	0.901	0.936	x	x	x		x		x																											x	x
TKV_c13000	sporulation protein%2C YlmC/YmxH family	965	986	962	995	842	859	935	0.1	0.11	0.328	0.439
TKV_c13010	deoxyuridine 5'-triphosphate nucleotidohydrolase Dut	1290	1324	1335	1678	1276	1296	1367	-0.1	0.14	0.467	0.573	x							x																								x
TKV_c13020	peptidase M16 domain-containing protein	9932	9364	7989	8511	7159	7307	8377	0.23	0.13	0.071	0.126
TKV_c13030	hypothetical protein	330	292	309	499	314	362	351	-0.29	0.2	0.102	0.17
TKV_c13040	polyribonucleotide nucleotidyltransferase Pnp	30603	32260	30227	42855	36009	35709	34611	-0.29	0.11	0.009	0.022
TKV_c13050	30S ribosomal protein S15	41215	32276	32654	61615	67311	60838	49318	-0.81	0.14	0	0
TKV_c13060	riboflavin biosynthesis protein RibF	9485	9315	8721	11735	9732	8983	9662	-0.13	0.13	0.284	0.392	x	x								x
TKV_c13070	tRNA pseudouridine synthase B	11080	11089	10367	12174	11477	10592	11130	-0.07	0.1	0.448	0.556
TKV_c13080	bifunctional oligoribonuclease and PAP phosphatase NrnA	8237	8945	8227	10134	8286	7452	8547	-0.02	0.14	0.86	0.904	x		x																								x
TKV_c13090	ribosome-binding factor A	1515	1674	1695	2165	1375	1147	1595	0.05	0.22	0.809	0.868
TKV_c13100	translation initiation factor IF-2	15635	16998	15011	15575	12364	11815	14566	0.24	0.14	0.075	0.131
TKV_c13110	ribosomal protein L7Ae/L30e/S12e/gadd45	1317	1162	915	1621	1439	1376	1305	-0.35	0.17	0.025	0.053
TKV_c13120	putative nucleic-acid-binding protein implicated in transcription termination	694	608	531	662	561	528	597	0.06	0.15	0.703	0.787
TKV_c13130	transcription termination/antitermination protein NusA	9065	9716	9061	6991	5002	5047	7480	0.66	0.17	0	0
TKV_c13140	ribosome maturation factor RimP	6031	6503	6142	5547	4180	4123	5421	0.4	0.15	0.005	0.013
TKV_c13150	DNA polymerase III PolC-type	34030	35112	33836	32820	33593	36602	34332	0	0.08	0.995	0.996
TKV_c13160	glycosyl transferase family 2	4266	4264	4451	4324	4734	4682	4454	-0.08	0.08	0.335	0.445
TKV_c13170	4-hydroxy-3-methylbut-2-en-1-yl diphosphate synthase IspG	6151	7136	7573	5827	6721	6104	6585	0.14	0.12	0.203	0.298	x	x
TKV_c13180	putative membrane-associated zinc metalloprotease	1908	1904	1893	1906	2171	1954	1956	-0.08	0.09	0.405	0.516
TKV_c13190	hypothetical protein	407	356	427	476	440	435	423	-0.17	0.13	0.158	0.244
TKV_c13200	hypothetical protein	291	376	555	391	435	340	398	0.05	0.22	0.792	0.855
TKV_c13210	putative zinc metalloprotease	4384	3911	3893	4580	4243	4442	4242	-0.12	0.1	0.209	0.305
TKV_c13220	1-deoxy-D-xylulose 5-phosphate reductoisomerase Dxr	3987	3347	3343	3681	3889	3825	3679	-0.09	0.11	0.411	0.522	x	x
TKV_c13230	phosphatidate cytidylyltransferase CdsA	2014	1754	1711	2288	2235	2335	2056	-0.31	0.11	0.002	0.007	x	x																												x
TKV_c13240	isoprenyl transferase UppS	2660	2364	2302	3233	3016	3159	2789	-0.35	0.1	0	0.001		x
TKV_c13250	hypothetical protein	1701	1574	1600	2440	2192	2011	1920	-0.43	0.12	0	0
TKV_c13260	ribosome-recycling factor Frr	6708	5616	6170	9333	8670	8342	7473	-0.49	0.11	0	0
TKV_c13270	uridylate kinase PyrH	8461	7632	7537	10283	10163	10071	9025	-0.36	0.09	0	0	x							x		x																						x
TKV_c13280	elongation factor Ts	13483	13383	12684	23697	21398	20609	17542	-0.72	0.1	0	0
TKV_c13290	30S ribosomal protein S2	69035	59721	60143	85275	88445	85820	74740	-0.45	0.1	0	0
TKV_c13300	hypothetical protein	765	583	532	535	846	830	682	-0.19	0.21	0.318	0.428
TKV_c13310	hypothetical protein	4040	3375	3190	2543	3379	3365	3315	0.17	0.16	0.261	0.365
TKV_c13320	RNA polymerase sigma 28 subunit WhiG	1315	1265	1230	925	1198	1222	1192	0.17	0.14	0.199	0.293
TKV_c13330	chemoreceptor glutamine deamidase CheD	894	753	784	491	766	852	757	0.17	0.21	0.362	0.473
TKV_c13340	CheY-P phosphatase CheC	1333	1089	1044	811	1205	1150	1105	0.11	0.18	0.512	0.614
TKV_c13350	chemotaxis signal transduction protein	625	555	580	392	426	454	505	0.45	0.12	0	0.001
TKV_c13360	chemotaxis protein CheA	7207	5875	5880	4372	6619	6434	6065	0.1	0.18	0.54	0.641
TKV_c13370	chemotaxis response regulator protein-glutamate methylesterase CheB	1650	1460	1537	960	1475	1528	1435	0.19	0.19	0.258	0.362
TKV_c13380	putative glycosyltransferase	1386	1179	1277	865	1375	1275	1226	0.11	0.18	0.524	0.625
TKV_c13390	site-determining protein	2218	2055	2010	1530	2392	2220	2071	0.03	0.18	0.864	0.906
TKV_c13400	flagellar biosynthesis protein FlhF	2057	2209	2175	1418	2043	1922	1971	0.23	0.16	0.12	0.194
TKV_c13410	flagellar biosynthesis protein FlhA	4687	4782	4803	3041	4759	4939	4502	0.14	0.19	0.419	0.532
TKV_c13420	flagellar biosynthetic protein FlhB	3402	3394	3527	2229	3486	3391	3238	0.15	0.18	0.349	0.46
TKV_c13430	flagellar biosynthetic protein FliR	2553	2380	2480	1830	2996	2766	2501	-0.03	0.18	0.866	0.907
TKV_c13440	flagellar biosynthetic protein FliQ	817	670	576	789	1108	1199	860	-0.51	0.21	0.007	0.016
TKV_c13450	flagellar biosynthesis	328	313	338	292	301	334	318	0.07	0.12	0.547	0.647
TKV_c13460	flagellar motor switch protein FliM	3109	2913	3052	2240	3759	3806	3146	-0.09	0.2	0.613	0.706
TKV_c13470	flagellar basal body-associated protein FliL	1044	1035	1005	760	1109	1158	1019	0.02	0.17	0.881	0.919
TKV_c13480	flagellar protein FlbD	589	611	565	442	632	584	570	0.08	0.16	0.591	0.686
TKV_c13490	flagellar hook protein FlgE	8122	8271	8345	5908	7664	7949	7710	0.18	0.14	0.166	0.253
TKV_c13500	flagellar operon protein	1112	1130	1144	1108	1318	1353	1194	-0.15	0.12	0.189	0.282
TKV_c13510	flagellar basal-body rod modification protein FlgD	1372	1452	1432	1462	1510	1665	1482	-0.12	0.1	0.219	0.316
TKV_c13520	flagellar hook-length control protein FliK	10054	9408	8711	8942	12328	12139	10264	-0.21	0.16	0.132	0.209
TKV_c13530	flagellar protein FlbB	1866	1789	2065	2120	2233	2396	2078	-0.23	0.11	0.031	0.063
TKV_c13540	flagellar export protein FliJ	1012	1096	1097	1327	1303	1367	1200	-0.31	0.09	0.001	0.002
TKV_c13550	flagellum-specific ATP synthase FliI	5269	5363	5358	4990	6138	6646	5627	-0.14	0.13	0.268	0.373
TKV_c13560	flagellar assembly protein FliH/type III secretion system HrpE	2840	2606	2704	2891	3169	3215	2904	-0.18	0.09	0.051	0.095
TKV_c13570	flagellar motor switch protein FliG	7532	6915	6992	5029	8030	7969	7078	0.02	0.19	0.891	0.927
TKV_c13580	flagellar M-ring protein FliF	16524	14477	13636	10995	16354	16831	14803	0.01	0.18	0.94	0.966
TKV_c13590	flagellar hook-basal body complex protein FliE	2373	2329	2184	2350	3436	3711	2731	-0.41	0.19	0.016	0.036
TKV_c13600	flagellar basal-body rod protein FlgC	4780	4431	4567	3633	5236	5318	4661	-0.04	0.16	0.811	0.869
TKV_c13610	flagellar basal body rod protein FlgB	4110	3634	3685	3120	4733	4851	4022	-0.13	0.18	0.439	0.548
TKV_c13620	GTP-sensing transcriptional pleiotropic repressor CodY	9215	9426	8942	12719	11111	10151	10261	-0.29	0.12	0.012	0.027
TKV_c13630	ATP-dependent protease ATPase subunit HslU	21732	23813	21599	24161	20352	18994	21775	0.07	0.13	0.539	0.64
TKV_c13640	ATP-dependent protease subunit HslV	7546	7477	8394	8327	6323	6184	7375	0.15	0.15	0.282	0.39
TKV_c13650	DNA topoisomerase 1	19015	19445	18608	19272	15017	14445	17634	0.21	0.14	0.116	0.188
TKV_c13660	protein Smf	387	424	570	815	745	600	590	-0.58	0.2	0.002	0.005
TKV_c13670	ribonuclease HII	1861	1612	1870	1545	1494	1551	1656	0.21	0.1	0.039	0.077
TKV_c13680	hypothetical protein	747	698	718	614	575	632	664	0.24	0.1	0.017	0.037
TKV_c13690	tryptophan--tRNA ligase TrpS	8854	8258	8670	12594	13526	12945	10808	-0.59	0.08	0	0
TKV_c13700	hypothetical protein	826	1209	1117	2555	1790	1726	1537	-0.87	0.23	0	0
TKV_c13710	Mg chelatase%2C subunit ChlI	2277	3711	3650	5565	4319	4158	3947	-0.46	0.23	0.019	0.041
TKV_c13720	ribosome biogenesis GTPase A	678	813	762	3057	1812	1752	1479	-1.49	0.25	0	0
TKV_c13730	50S ribosomal protein L19	13764	13136	13776	37924	28023	25503	22021	-1.13	0.18	0	0
TKV_c13740	tRNA (guanine-N(1)-)-methyltransferase TrmD	46201	36975	38945	73107	69275	64744	54875	-0.73	0.13	0	0
TKV_c13750	16S rRNA processing protein RimM	30158	24805	26033	48832	44740	41448	36003	-0.71	0.13	0	0
TKV_c13760	hypothetical protein	13103	10046	10522	21824	19538	18914	15658	-0.81	0.15	0	0
TKV_c13770	30S ribosomal protein S16	10109	8406	8988	19907	17242	15758	13402	-0.91	0.14	0	0
TKV_c13780	signal recognition particle protein Ffh	26364	25229	24489	33335	26961	28051	27405	-0.2	0.12	0.075	0.131
TKV_c13790	DNA-binding protein	3273	3196	2979	4739	3497	3333	3503	-0.27	0.16	0.083	0.143
TKV_c13800	signal recognition particle receptor FtsY	3612	3814	3590	4583	3360	3284	3707	-0.02	0.15	0.867	0.909
TKV_c13810	chromosome partition protein Smc	14556	13110	12427	16216	10729	10340	12896	0.09	0.19	0.61	0.703
TKV_c13820	hypothetical protein	90	128	115	154	146	122	126	-0.28	0.2	0.109	0.179
TKV_c13830	hypothetical protein	12437	11965	10871	23002	29002	28403	19280	-1.16	0.14	0	0
TKV_c13840	histone acetyltransferase	9869	8452	8018	16860	18388	17044	13105	-0.97	0.12	0	0
TKV_c13850	ribonuclease 3	3793	3791	3578	9600	8674	8850	6381	-1.27	0.09	0	0
TKV_c13860	3-oxoacyl-[acyl-carrier-protein] synthase 2	18143	16180	15209	28657	28712	29039	22657	-0.79	0.1	0	0	x					x				x																		x
TKV_c13870	acyl carrier protein AcpP	8427	7883	8032	20862	23091	19229	14587	-1.36	0.11	0	0	x	x
TKV_c13880	3-oxoacyl-[acyl-carrier-protein] reductase FabG	5182	6011	5294	10290	8851	8424	7342	-0.72	0.13	0	0	x	x				x				x																		x
TKV_c13890	malonyl CoA-acyl carrier protein transacylase FabD	5570	6676	6031	8831	8367	7509	7164	-0.41	0.12	0	0.001	x	x				x																						x
TKV_c13900	nitronate monooxygenase	7311	8069	7752	9800	9119	8085	8356	-0.21	0.11	0.052	0.097	x					x																						x
TKV_c13910	3-oxoacyl-[acyl-carrier-protein] synthase 3	14496	14906	15267	15881	18145	15604	15717	-0.14	0.1	0.134	0.212	x					x																						x
TKV_c13920	phosphate acyltransferase PlsX	16447	17060	15857	14661	16052	14091	15695	0.13	0.09	0.141	0.22	x	x																											x
TKV_c13930	transcription factor FapR	15102	14589	14347	15449	14953	14296	14789	-0.02	0.08	0.782	0.849
TKV_c13940	hypothetical protein	30477	30458	29196	32563	29093	28454	30040	0	0.09	0.997	0.998
TKV_c13950	hypothetical protein	66310	61542	63583	68069	64288	62335	64355	-0.02	0.08	0.771	0.84
TKV_c13960	acetate kinase AckA	52677	46680	48380	63243	67193	69083	57876	-0.41	0.09	0	0	x		x	x															x		x				x
TKV_c13970	phosphate acetyltransferase Pta	38246	37953	41807	55309	58252	54470	47673	-0.5	0.09	0	0	x		x	x															x		x				x
TKV_c13980	hypothetical protein	2243	2347	2255	1588	1768	1618	1970	0.45	0.09	0	0
TKV_c13990	sporulation integral membrane protein YlbJ	871	928	914	455	578	590	723	0.71	0.14	0	0
TKV_c14000	ATPase	10122	10055	9591	7541	8264	8133	8951	0.3	0.08	0	0.001
TKV_c14010	phosphopantetheine adenylyltransferase CoaD	7659	7722	7267	5425	6249	6121	6741	0.34	0.1	0	0.002	x									x
TKV_c14020	methyltransferase	7429	7717	7526	6128	6785	6431	7003	0.22	0.08	0.006	0.015
TKV_c14030	small acid-soluble spore protein alpha/beta type	368	293	327	71	82	62	201	2.17	0.19	0	0
TKV_c14040	small%2C acid-soluble spore protein%2C alpha/beta type	2271	2000	2055	1581	1484	1390	1797	0.49	0.11	0	0
TKV_c14050	DegV domain-containing protein	2303	2446	2292	3421	2890	2745	2683	-0.34	0.12	0.004	0.01
TKV_c14060	ATP-dependent DNA helicase RecG	11743	12851	11555	12208	11597	11366	11887	0.04	0.09	0.662	0.747
TKV_c14070	Dak phosphatase	9543	10030	8851	8528	8377	8601	8988	0.15	0.09	0.077	0.134
TKV_c14080	hypothetical protein	300	316	262	298	220	261	276	0.15	0.16	0.325	0.436
TKV_c14090	50S ribosomal protein L28	11046	9393	9673	15461	17588	15862	13171	-0.68	0.12	0	0
TKV_c14100	hypothetical protein	137	144	150	126	130	121	135	0.18	0.15	0.222	0.32
TKV_c14110	thiamine pyrophosphokinase	2142	2148	1974	2965	2515	2491	2372	-0.33	0.12	0.003	0.009	x									x
TKV_c14120	ribulose-phosphate 3-epimerase Rpe	2759	2564	2658	3841	3452	3576	3141	-0.43	0.09	0	0	x	x	x	x			x						x	x
TKV_c14130	putative ribosome biogenesis GTPase RsgA	4872	4530	4521	5879	5430	5349	5097	-0.25	0.09	0.004	0.011	x
TKV_c14140	serine/threonine-protein kinase Sps1	7505	7342	7146	7623	7033	7417	7344	0	0.08	0.947	0.969
TKV_c14150	serine/threonine phosphatase Stp	1396	1424	1368	1946	1621	1574	1555	-0.28	0.12	0.017	0.038
TKV_c14160	dual-specificity RNA methyltransferase RlmN	2904	2852	2753	3527	3014	3004	3009	-0.16	0.11	0.129	0.206
TKV_c14170	ribosomal RNA small subunit methyltransferase B	4354	4260	4005	5180	4335	4897	4505	-0.18	0.11	0.083	0.143
TKV_c14180	putative Zn-dependent protease	7188	6805	7005	8278	7821	8008	7517	-0.19	0.07	0.008	0.019
TKV_c14190	hypothetical protein	2431	2551	2275	3479	2905	3050	2782	-0.36	0.12	0.001	0.004
TKV_c14200	methionyl-tRNA formyltransferase Fmt	3430	3430	3506	4574	3699	3690	3721	-0.19	0.12	0.1	0.167	x
TKV_c14210	peptide deformylase Def	1546	1510	1498	2280	1735	1742	1718	-0.31	0.14	0.022	0.047
TKV_c14220	primosomal protein N'	3606	3744	3167	5696	4805	4862	4313	-0.52	0.13	0	0
TKV_c14230	coenzyme A biosynthesis bifunctional protein CoaBC	12898	13713	15312	14018	14984	13799	14121	-0.03	0.1	0.782	0.849	x									x
TKV_c14240	guanylate kinase Gmk	1948	2242	1943	3306	2412	2356	2368	-0.35	0.17	0.023	0.049	x							x																							x
TKV_c14250	hypothetical protein	1057	955	817	1905	1440	1355	1255	-0.68	0.19	0	0
TKV_c14260	TIGR00255 family protein	1870	2026	1845	3279	2105	2081	2201	-0.32	0.2	0.069	0.122
TKV_c14270	diaminopimelate epimerase DapF	1478	1589	1666	2912	2455	2168	2045	-0.64	0.15	0	0	x	x	x				x
TKV_c14280	MFS-type transporter	648	772	724	921	849	778	782	-0.23	0.13	0.057	0.105
TKV_c14290	hypothetical protein	281	345	311	377	293	275	314	-0.01	0.17	0.94	0.966
TKV_c14300	fibronectin-binding A domain-containing protein	4291	4157	4073	3451	2871	3085	3655	0.4	0.11	0	0.001
TKV_c14310	2'-5' RNA ligase	764	725	758	784	509	527	678	0.26	0.19	0.128	0.204
TKV_c14320	acetyltransferase	669	704	726	892	659	658	718	-0.06	0.15	0.653	0.74
TKV_c14350	tRNA 2-thiocytidine biosynthesis protein TtcA	3291	2680	2873	4116	2924	2779	3110	-0.13	0.18	0.431	0.542
TKV_c14360	ribosomal RNA large subunit methyltransferase I	9921	9235	9208	8401	8417	8409	8932	0.16	0.08	0.026	0.055
TKV_c14370	putative peptidoglycan-binding domain-containing protein	1259	1187	1222	1141	1005	1069	1147	0.18	0.1	0.059	0.108
TKV_c14380	orotate phosphoribosyltransferase PyrE	540	794	429	168	323	233	414	1.16	0.32	0	0	x									x																						x
TKV_c14390	dihydroorotate dehydrogenase B (NAD(+))%2C catalytic subunit	892	1122	642	233	429	394	619	1.22	0.3	0	0	x									x																						x
TKV_c14400	dihydroorotate dehydrogenase B (NAD(+))%2C electron transfer subunit	861	1097	617	195	412	276	576	1.43	0.33	0	0	x									x																						x
TKV_c14410	orotidine 5'-phosphate decarboxylase PyrF	2027	2309	1523	353	631	537	1230	1.88	0.26	0	0	x									x																						x
TKV_c14420	dihydroorotase PyrC	53	53	44	93	71	56	61	-0.44	0.27	0.045	0.086	x									x																						x
TKV_c14430	aspartate carbamoyltransferase PyrB	15	12	23	29	25	17	20	-0.27	0.35	0.266	0.371	x									x																						x	x
TKV_c14440	bifunctional protein PyrR	6201	5950	6439	11106	5563	5168	6738	-0.16	0.25	0.432	0.542	x							x																								x
TKV_c14450	hydrogenase maturation factor	4324	4230	4049	4716	4744	4476	4423	-0.14	0.08	0.07	0.123
TKV_c14460	pseudouridine synthase	3231	2762	2990	2562	2821	2971	2890	0.1	0.11	0.369	0.479
TKV_c14470	lipoprotein signal peptidase LspA	1148	1019	898	1090	1111	1143	1068	-0.12	0.12	0.328	0.439
TKV_c14480	N-acetyltransferase p20	469	447	436	400	404	461	436	0.09	0.12	0.437	0.547
TKV_c14490	hypothetical protein	823	673	669	704	828	838	756	-0.12	0.14	0.374	0.485
TKV_c14500	hypothetical protein	4733	3828	3634	3674	4268	4475	4102	-0.02	0.15	0.865	0.907
TKV_c14510	ATPase	4534	3857	3684	4098	4158	4290	4104	-0.05	0.11	0.637	0.727
TKV_c14520	type III restriction-modification system EcoPI enzyme Res	7253	7061	7042	7026	6601	6432	6902	0.09	0.08	0.258	0.362
TKV_c14530	type III restriction-modification system StyLTI enzyme Mod	6843	6722	6152	5997	6424	6366	6417	0.07	0.09	0.444	0.552
TKV_c14540	hypothetical protein	1686	1656	1517	1485	1451	1415	1535	0.15	0.09	0.091	0.153
TKV_c14550	superfamily II DNA/RNA helicase%2C SNF2 family	6361	5744	5450	5381	5399	5924	5710	0.07	0.1	0.507	0.609
TKV_c14560	restriction endonuclease	73	88	103	90	92	100	91	-0.08	0.19	0.66	0.746
TKV_c14570	growth inhibitor	2279	2216	2320	2588	2285	2329	2336	-0.08	0.09	0.407	0.519
TKV_c14580	hypothetical protein	569	618	528	743	664	602	621	-0.21	0.13	0.097	0.161
TKV_c14590	hypothetical protein	91	118	97	128	111	109	109	-0.15	0.18	0.356	0.467
TKV_c14600	hypothetical protein	150	179	170	175	201	199	179	-0.18	0.15	0.211	0.307
TKV_c14610	hypothetical protein	43	58	66	57	46	64	56	0	0.23	0.995	0.996
TKV_c14620	CRISPR subtype III-B-associated RAMP protein Cmr4	191	234	257	202	188	213	214	0.16	0.16	0.292	0.402
TKV_c14630	CRISPR-associated protein%2C Csx11/Cas10 family	252	451	436	262	387	403	365	0.09	0.24	0.673	0.759
TKV_c14640	CRISPR-associated RAMP superfamily protein	75	126	112	92	167	112	114	-0.16	0.26	0.439	0.548
TKV_c14650	CRISPR subtype III-B-associated RAMP protein Cmr1	61	58	65	87	63	73	68	-0.23	0.21	0.218	0.314
TKV_c14660	transposase IS116/IS110/IS902 family protein	9	9	11	15	2	12	10	0	0.37	0.99	0.995
TKV_c14670	transposase IS116/IS110/IS902 family protein	49	65	79	51	65	54	60	0.14	0.23	0.479	0.583
TKV_c14680	transposase%2C IS605 OrfB family	119	134	105	165	124	134	130	-0.21	0.19	0.219	0.316
TKV_c14690	transposase	31	15	25	24	25	38	26	-0.18	0.32	0.43	0.541
TKV_c14700	integrase	1685	2035	1724	1916	1546	1470	1729	0.13	0.15	0.362	0.473
TKV_c14710	dinitrogenase iron-molybdenum cofactor biosynthesis protein	30	36	29	39	49	48	39	-0.4	0.27	0.069	0.122
TKV_c14720	large conductance mechanosensitive channel protein	783	507	468	713	903	1277	775	-0.59	0.28	0.011	0.026
TKV_c14740	nitroreductase	789	757	739	928	1075	1512	967	-0.56	0.2	0.002	0.006
TKV_c14760	copper amine oxidase-like domain-containing protein	1837	1775	1651	1919	2338	2308	1971	-0.3	0.12	0.011	0.026
rna-TKV_c14770	NA	609	298	651	158	161	263	357	1.27	0.36	0	0
TKV_c14780	putative stress-responsive transcriptional regulator	374	415	357	447	309	383	381	0.01	0.17	0.96	0.978
TKV_c14790	hypothetical protein	932	1000	993	1171	1027	1137	1043	-0.18	0.1	0.073	0.129
TKV_c14800	transcriptional regulator%2C TraR/DksA family	344	477	585	637	657	734	572	-0.46	0.21	0.014	0.031
TKV_c14810	hypothetical protein	58	43	30	160	137	143	95	-1.7	0.27	0	0
TKV_c14820	putative peroxiredoxin Bcp	2837	2578	2471	5135	5567	5378	3994	-1.01	0.1	0	0
TKV_c14830	phospho-2-dehydro-3-deoxyheptonate aldolase AroF	1635	1355	1372	2207	5164	3678	2568	-1.23	0.3	0	0	x	x					x
TKV_c14840	tryptophan synthase alpha chain	267	218	183	453	2825	1681	938	-2.51	0.77	0	0	x	x					x																											x
TKV_c14850	tryptophan synthase beta chain	243	205	200	282	3130	1882	990	-2.44	0.99	0	0.002	x	x					x																											x
TKV_c14860	N-(5'-phosphoribosyl)anthranilate isomerase TrpF	92	86	70	159	1103	724	372	-2.59	0.81	0	0	x	x					x
TKV_c14870	indole-3-glycerol phosphate synthase TrpC	248	170	147	528	2254	1379	788	-2.73	0.47	0	0	x	x					x
TKV_c14880	anthranilate phosphoribosyltransferase TrpD	279	249	211	485	3460	2134	1136	-2.64	0.8	0	0	x	x					x
TKV_c14890	bifunctional protein TrpGD	226	146	126	381	1879	1273	672	-2.65	0.51	0	0	x	x					x
TKV_c14900	anthranilate synthase component 1	638	448	358	1347	5874	4075	2123	-2.82	0.47	0	0	x	x					x
TKV_c14910	hypothetical protein	1160	1314	1126	1063	1117	1173	1159	0.1	0.11	0.365	0.475
TKV_c14920	5'-methylthioadenosine/S-adenosylhomocysteine nucleosidase MtnN	6304	6821	6688	5395	5667	6040	6152	0.21	0.09	0.021	0.046	x						x																												x
TKV_c14930	isoleucine--tRNA ligase IleS	46222	49786	50414	46422	49721	51956	49087	-0.02	0.09	0.86	0.904
TKV_c14940	putative iron-only hydrogenase system regulator	851	906	908	806	708	770	825	0.21	0.1	0.037	0.073
TKV_c14950	septum site-determining protein DivIVA	1663	1944	1753	1723	1488	1576	1691	0.15	0.12	0.168	0.256
TKV_c14960	RNA-binding S4 domain-containing protein	5070	4889	4679	4588	5094	4986	4884	0	0.09	0.976	0.987
TKV_c14970	hypothetical protein	1550	1254	1084	1503	1722	1753	1478	-0.32	0.16	0.036	0.07
TKV_c14980	cell division protein SepF	3525	3324	3550	3134	3490	3056	3346	0.1	0.1	0.296	0.406
TKV_c14990	alanine racemase domain-containing protein	3234	3281	3299	2791	2744	2741	3015	0.24	0.07	0	0.002
TKV_c15000	membrane fusion protein	4284	4484	4461	4416	2802	2823	3878	0.34	0.2	0.053	0.099
TKV_c15010	tryptophanase TnaA	36	89	97	54	80	76	72	0.05	0.29	0.827	0.88
TKV_c15020	protein DfrA	5963	6698	6244	2345	2869	3321	4573	1.11	0.16	0	0
TKV_c15030	hypothetical protein	1188	1226	1196	1550	1288	1311	1293	-0.19	0.12	0.088	0.149
TKV_c15040	von willebrand factor type A	6102	7256	8325	10589	11330	10368	8995	-0.54	0.15	0	0
TKV_c15050	ATPase associated with various cellular activities AAA_3	10186	12013	14782	13298	15409	14272	13327	-0.19	0.16	0.197	0.291
TKV_c15060	nicotinate-nucleotide pyrophosphorylase	3012	3335	3206	4852	4077	4135	3770	-0.43	0.12	0	0	x									x
TKV_c15070	L-aspartate oxidase 1	10461	11134	10935	12578	12591	12778	11746	-0.22	0.07	0.002	0.005	x									x																							x
TKV_c15080	quinolinate synthase A	12373	10637	11381	11309	12216	12402	11720	-0.06	0.1	0.542	0.643	x									x
TKV_c15090	activator of lactoyl-CoA dehydratase LcdC	2178	3164	2879	3376	3585	3465	3108	-0.31	0.16	0.038	0.074
TKV_c15100	benzoyl-CoA reductase/2-hydroxyglutaryl-CoA dehydratase subunit%2C BcrC/BadD/HgdB	3396	4116	3690	3659	3598	3591	3675	0.04	0.11	0.671	0.757
rna-TKV_c15110	NA	2	4	6	2	3	3	3	0.13	0.42	0.486	0.589
TKV_c15120	stage IV sporulation protein A	1641	2138	1826	1965	1370	1515	1742	0.18	0.18	0.266	0.371
TKV_c15130	glycerol-3-phosphate dehydrogenase [NAD(P)+]	6025	6286	6252	10454	10179	9361	8093	-0.68	0.09	0	0		x																												x
TKV_c15140	glycerol-3-phosphate acyltransferase PlsY	2576	2522	2382	3924	3729	3625	3126	-0.58	0.09	0	0	x	x																											x	x
TKV_c15150	GTPase Der	7911	7438	6448	8852	7429	7690	7628	-0.13	0.13	0.303	0.413
TKV_c15160	Fe-S oxidoreductase%2C NifB/MoaA family	5013	4396	4001	4439	3507	3758	4186	0.18	0.14	0.19	0.283
TKV_c15170	hypothetical protein	36	42	37	28	27	23	32	0.41	0.28	0.069	0.122
TKV_c15180	hypothetical protein	19	21	18	20	28	16	21	-0.06	0.3	0.768	0.838
TKV_c15190	hypothetical protein	11	11	11	4	16	4	10	0.15	0.39	0.474	0.578
TKV_c15200	hypothetical protein	58	58	53	39	56	57	53	0.12	0.23	0.555	0.654
TKV_c15210	stage II sporulation protein P	83	66	116	44	77	49	72	0.48	0.32	0.048	0.09
TKV_c15220	hypothetical protein	36	31	49	21	43	26	34	0.23	0.31	0.316	0.427
TKV_c15230	phosphate-specific transport system accessory protein PhoU	19631	18828	18903	12096	13871	14400	16288	0.49	0.11	0	0
TKV_c15240	phosphate import ATP-binding protein PstB 2	11714	11125	11282	9003	8227	8344	9949	0.41	0.08	0	0
TKV_c15250	phosphate ABC transporter%2C permease protein PstA	3033	2875	3278	3003	3120	3061	3062	0	0.09	0.998	0.998
TKV_c15260	phosphate ABC transporter%2C permease protein PstC	4821	4419	5101	5892	5467	4822	5087	-0.16	0.12	0.162	0.248
TKV_c15270	transposase%2C IS4 family	1012	1301	1168	1528	824	816	1108	0.1	0.24	0.621	0.712
TKV_c15280	phosphate-binding protein PstS	13712	13788	14064	16701	15443	16002	14952	-0.21	0.07	0.004	0.012
TKV_c15290	alkaline phosphatase synthesis sensor protein PhoR	7087	6857	6449	3893	3405	3643	5222	0.88	0.1	0	0
TKV_c15300	alkaline phosphatase synthesis transcriptional regulatory protein PhoP	5079	4914	5117	3705	3178	3202	4199	0.57	0.1	0	0
TKV_c15310	transcriptional repressor NrdR	3031	2776	2903	2235	1909	2010	2477	0.48	0.11	0	0
TKV_c15320	sporulation protein%2C YlmC/YmxH family	1	3	0	1	0	0	1	0.07	0.44	0.399	0.511
TKV_c15330	RNA polymerase sigma-G factor SigG	404	435	397	132	161	135	277	1.51	0.15	0	0
TKV_c15340	RNA polymerase sigma-35 factor SigE	162	203	181	169	91	128	156	0.4	0.24	0.054	0.1
TKV_c15350	sporulation sigma-E factor-processing peptidase	185	195	188	242	155	208	195	-0.08	0.18	0.637	0.728
TKV_c15360	cell division protein FtsZ	8123	9386	8989	8123	9026	9116	8794	0.01	0.1	0.905	0.938
TKV_c15370	cell division protein FtsA	4873	6120	5714	4914	5772	5815	5535	0.01	0.13	0.898	0.933
TKV_c15380	small basic protein	1542	1581	1557	1453	1654	1888	1612	-0.09	0.13	0.476	0.58
TKV_c15390	hypothetical protein	4014	4159	4004	3412	3902	4030	3920	0.1	0.1	0.329	0.44
TKV_c15400	cell division protein FtsQ	2600	2880	2896	2174	2232	2442	2537	0.28	0.1	0.005	0.013
TKV_c15410	UDP-N-acetylglucosamine 1-carboxyvinyltransferase 2	10055	10622	9976	5784	7465	8111	8669	0.48	0.15	0.001	0.002	x								x									x
TKV_c15420	UDP-N-acetylglucosamine--N-acetylmuramyl-(pentapeptide) pyrophosphoryl-undecaprenol N-acetylglucosamine transferase MurG	8555	8446	8769	5334	7057	7715	7646	0.32	0.16	0.028	0.057	x
TKV_c15430	stage V sporulation protein E	10134	9488	10289	5792	8458	9118	8880	0.31	0.18	0.062	0.113
TKV_c15440	UDP-N-acetylmuramoylalanine--D-glutamate ligase MurD	14810	13945	13548	8876	10851	12455	12414	0.36	0.15	0.01	0.024	x
TKV_c15450	phospho-N-acetylmuramoyl-pentapeptide-transferase MraY	7752	7660	7591	5820	7077	8099	7333	0.12	0.14	0.375	0.485	x
TKV_c15460	UDP-N-acetylmuramoyl-tripeptide--D-alanyl-D-alanine ligase MurF	11605	12089	11153	9207	9848	11507	10902	0.17	0.12	0.122	0.197	x
TKV_c15470	UDP-N-acetylmuramoyl-L-alanyl-D-glutamate--2%2C6-diaminopimelate ligase MurE	15955	15629	14842	11943	12893	14922	14364	0.21	0.12	0.065	0.116	x
TKV_c15480	stage V sporulation protein D	18904	19864	18677	13996	18335	22216	18665	0.06	0.17	0.688	0.772	x
TKV_c15490	cell division protein FtsL	3828	3708	3744	3399	4192	4963	3972	-0.14	0.15	0.343	0.455
TKV_c15500	ribosomal RNA small subunit methyltransferase H	8533	9060	9219	7230	10011	9822	8979	-0.01	0.15	0.933	0.96
TKV_c15510	protein MraZ	4526	4405	4644	3794	5000	4732	4517	0.01	0.13	0.968	0.984
TKV_c15520	peptidase M16 domain-containing protein	9502	11114	10049	11619	9221	9318	10137	0.02	0.13	0.865	0.907
TKV_c15530	putative Zn-dependent peptidase	10226	10738	9802	11131	8216	8346	9743	0.14	0.15	0.332	0.443
TKV_c15540	sporulation lipoprotein%2C YhcN/YlaJ family	630	786	1041	253	222	198	522	1.82	0.23	0	0
TKV_c15550	ribosome-binding ATPase YchF	18429	15077	16149	10915	10755	11103	13738	0.58	0.11	0	0
TKV_c15560	hypothetical protein	1489	1755	1641	1247	1020	1131	1381	0.5	0.13	0	0
TKV_c15570	hypothetical protein	2618	2868	2901	2247	2049	2163	2474	0.36	0.1	0	0
TKV_c15580	tRNA sulfurtransferase ThiI	8893	8623	8760	7165	6936	7002	7896	0.31	0.07	0	0	x									x
TKV_c15590	cysteine desulfurase IscS	5681	5947	5821	5110	4727	4727	5335	0.25	0.08	0.001	0.004	x									x
TKV_c15600	hypothetical protein	1299	1304	1106	1390	1154	1058	1218	0.04	0.15	0.786	0.852
TKV_c15610	hypothetical protein	7874	8583	8924	2662	3735	3904	5947	1.26	0.18	0	0
TKV_c15620	putative superoxide reductase	5218	5532	5744	2257	2471	2598	3970	1.16	0.1	0	0
TKV_c15630	rubrerythrin	1371	1532	1553	899	853	965	1196	0.69	0.11	0	0
TKV_c15640	nicotinate-nucleotide--dimethylbenzimidazole phosphoribosyltransferase CobT	41779	44633	54182	17383	27342	27498	35470	0.9	0.22	0	0	x									x
TKV_c15650	rubrerythrin	2730	2904	3065	1893	2071	2256	2486	0.46	0.11	0	0
TKV_c15660	lipoyl synthase LipA	4672	4024	4202	4156	5915	5621	4765	-0.25	0.16	0.096	0.161	x									x
TKV_c15670	octanoyltransferase LipB	275	290	278	464	473	564	391	-0.8	0.14	0	0	x									x
TKV_c15680	dihydrolipoyl dehydrogenase PdhD	2446	2464	2203	2571	3463	3282	2738	-0.36	0.15	0.01	0.024	x	x	x	x	x					x	x	x							x	x	x													x		x
TKV_c15690	hypothetical protein	18	4	17	30	6	9	14	-0.06	0.39	0.764	0.836
TKV_c15700	hypothetical protein	94	86	72	92	79	102	88	-0.1	0.2	0.554	0.654
TKV_c15710	SCP-like extracellular	426	339	279	307	440	533	387	-0.23	0.23	0.251	0.355
TKV_c15720	M18 family aminopeptidase 1	24524	25718	23787	27659	28585	27622	26316	-0.16	0.07	0.017	0.038
TKV_c15730	LuxR family two component transcriptional regulator	1123	982	866	1759	1445	1413	1265	-0.6	0.16	0	0
TKV_c15740	signal transduction histidine-protein kinase/phosphatase DegS	6449	5086	5157	7071	6351	5975	6015	-0.2	0.14	0.135	0.212
rna-TKV_c15750	NA	61	55	73	30	53	61	55	0.28	0.28	0.216	0.312
TKV_c15760	sporulation protein YunB	759	812	749	560	548	531	660	0.49	0.1	0	0
TKV_c15770	hypothetical protein	589	579	549	769	546	576	602	-0.12	0.16	0.406	0.518
TKV_c15780	endonuclease MutS2	7951	8058	7643	8591	7881	8350	8079	-0.07	0.08	0.391	0.501
TKV_c15790	collagenase-like protease	5697	5572	5226	6770	6942	7341	6258	-0.34	0.09	0	0
TKV_c15800	cell division protein ZapA	546	513	478	756	682	695	612	-0.45	0.12	0	0
TKV_c15810	hypothetical protein	0	0	0	578	0	0	96	-0.04	0.45	NA	NA
TKV_c15820	hypothetical protein	3	0	9	893	752	76	289	-0.39	0.78	0	0
TKV_c15840	phenylalanine--tRNA ligase beta subunit	7853	8187	7783	11927	10482	10549	9464	-0.45	0.1	0	0
TKV_c15850	phenylalanine--tRNA ligase alpha subunit	2831	2849	2996	5110	4444	4044	3712	-0.62	0.12	0	0
TKV_c15860	tRNA/rRNA methyltransferase SpoU	13024	12488	12579	16695	15097	15969	14309	-0.32	0.08	0	0
TKV_c15870	50S ribosomal protein L20	9156	9357	9076	20682	17313	16204	13631	-0.96	0.13	0	0
TKV_c15880	ribosomal protein L35	2607	2680	2599	6244	5235	4916	4047	-1.03	0.13	0	0
TKV_c15890	translation initiation factor IF-3	8836	8438	8606	17852	16617	15759	12685	-0.94	0.09	0	0
TKV_c15900	chorismate synthase AroC	5423	5950	6037	4457	6019	6510	5732	0.03	0.16	0.835	0.885	x	x					x
TKV_c15910	major facilitator superfamily MFS_1	4870	6838	6614	3906	5238	6131	5600	0.22	0.2	0.23	0.329
TKV_c15920	threonine--tRNA ligase ThrS	13307	25798	26391	17945	35253	51748	28407	-0.44	0.37	0.086	0.146
TKV_c15930	hypothetical protein	1586	1501	1454	1060	1047	1187	1306	0.45	0.1	0	0
TKV_c15940	sporulation protein YtxC	733	745	762	657	477	528	651	0.39	0.15	0.006	0.014
TKV_c15950	hypothetical protein	545	509	533	548	484	476	516	0.07	0.11	0.541	0.641
TKV_c15960	phosphate regulon transcriptional regulatory protein PhoB	3220	3677	3551	2610	1917	1965	2823	0.64	0.16	0	0
TKV_c15970	thioredoxin domain-containing protein	374	300	197	399	300	300	312	-0.15	0.23	0.445	0.553
TKV_c15980	transposase for insertion sequence element IS1001	264	255	240	335	289	285	278	-0.24	0.14	0.064	0.114
TKV_c15990	hypothetical protein	1	10	6	10	2	9	7	-0.05	0.4	0.763	0.836
rna-TKV_c16000	NA	20	13	18	13	14	17	16	0.11	0.31	0.617	0.709
rna-TKV_c16010	NA	47	56	71	23	35	37	45	0.73	0.32	0.005	0.013
rna-TKV_c16020	NA	15	2	10	0	3	7	6	0.21	0.47	0.212	0.308
rna-TKV_c16030	NA	79	63	97	26	39	57	60	0.77	0.35	0.005	0.013
rna-TKV_c16040	NA	56	77	97	51	46	65	65	0.39	0.27	0.08	0.138
TKV_c16050	33 kDa chaperonin	2322	2231	2356	1557	1291	1479	1873	0.65	0.11	0	0
TKV_c16060	cold shock-like protein CspC	44857	43473	49657	40591	33115	28183	39979	0.4	0.16	0.008	0.02
TKV_c16070	NAD-dependent protein deacetylase 2	3215	3017	3055	3229	2761	2640	2986	0.1	0.11	0.371	0.481	x
TKV_c16080	hypothetical protein	25	25	22	25	11	12	20	0.31	0.36	0.204	0.299
TKV_c16090	hypothetical protein	205	277	206	396	175	226	247	-0.14	0.27	0.507	0.609
TKV_c16100	nitrogen-fixing NifU domain-containing protein	13260	12513	12274	10720	11918	11223	11985	0.16	0.09	0.06	0.109
TKV_c16110	hypothetical protein	751	783	771	1024	908	859	849	-0.26	0.11	0.017	0.038	x																																		x
TKV_c16120	putative GAF sensor protein	682	672	656	835	821	775	740	-0.26	0.1	0.005	0.012	x																																		x
TKV_c16130	hypothetical protein	1149	1168	1234	1386	1238	1393	1261	-0.17	0.1	0.084	0.144
TKV_c16140	prolipoprotein diacylglyceryl transferase Lgt	4548	4433	4613	6344	5886	5997	5304	-0.41	0.08	0	0
rna-TKV_c16150	NA	39	32	41	9	14	15	25	1.38	0.39	0	0
TKV_c16160	dipeptidase	712	998	898	1569	1276	1205	1110	-0.58	0.18	0.001	0.002	x		x				x
rna-TKV_c16170	NA	21	32	38	10	12	13	21	1.14	0.44	0.001	0.003
TKV_c16180	mannose-6-phosphate isomerase GmuF	2559	2604	2575	3944	3511	3332	3087	-0.46	0.1	0	0	x	x							x	x					x			x
TKV_c16190	purine nucleoside phosphorylase DeoD-type	19998	19789	19664	38195	29858	27908	25902	-0.65	0.15	0	0	x	x						x																							x
TKV_c16200	hypothetical protein	20	28	22	30	25	16	24	0	0.29	0.989	0.994
TKV_c16220	putative GTP cyclohydrolase 1 type 2	5346	4353	5126	6077	6902	6537	5723	-0.37	0.12	0.001	0.004
TKV_c16230	tRNA (adenine(22)-N(1))-methyltransferase TrmK	819	731	693	1168	1058	1139	935	-0.56	0.12	0	0
rna-TKV_c16240	NA	11	6	11	8	4	6	8	0.19	0.39	0.385	0.496
rna-TKV_c16250	NA	20	21	33	8	19	14	19	0.55	0.45	0.056	0.104
TKV_c16260	RNA polymerase sigma factor SigA	9474	9139	10194	10694	9963	9244	9785	-0.05	0.1	0.608	0.701
TKV_c16270	DNA primase DnaG	14558	12197	11664	13812	13517	14322	13345	-0.11	0.12	0.34	0.451
TKV_c16280	deoxyguanosinetriphosphate triphosphohydrolase-like protein	8407	9482	9742	8972	6621	6660	8314	0.28	0.16	0.057	0.105	x							x																							x
TKV_c16290	preprotein translocase SecG	7932	7801	7524	6012	5777	5367	6735	0.43	0.09	0	0
TKV_c16300	enolase Eno	78856	75829	67351	63227	77585	79559	73735	0.01	0.13	0.937	0.964	x	x	x	x			x				x														x
TKV_c16310	2%2C3-bisphosphoglycerate-independent phosphoglycerate mutase GpmI	78647	75463	64758	57282	70915	73453	70086	0.11	0.14	0.427	0.538	x	x	x	x			x				x														x									x
TKV_c16320	triosephosphate isomerase TpiA	31824	28312	26791	25603	30203	30913	28941	0.01	0.12	0.979	0.99	x	x	x	x			x				x				x
TKV_c16330	phosphoglycerate kinase Pgk	58423	49289	50982	43368	57182	54593	52306	0.03	0.14	0.829	0.881
TKV_c16340	glyceraldehyde-3-phosphate dehydrogenase Gap	112138	95940	90449	111552	139340	139437	114809	-0.35	0.15	0.01	0.023	x	x	x	x			x				x
TKV_c16350	central glycolytic genes regulator	26236	27705	27059	16390	16385	14855	21438	0.75	0.09	0	0
TKV_c16360	putative RNA polymerase sigma-54 factor RpoN	1523	2959	2732	4229	4337	4029	3301	-0.7	0.25	0.001	0.004
TKV_c16370	acylphosphatase AcyP	302	263	260	566	588	514	415	-1	0.13	0	0	x		x																x
TKV_c16380	Cof-like hydrolase	1413	1499	1419	2036	1770	1627	1627	-0.31	0.12	0.009	0.021
TKV_c16390	transcriptional regulator PerR	10121	9779	8946	17307	14168	17189	12918	-0.73	0.13	0	0
TKV_c16400	VanW family protein	3956	3708	3527	4466	4074	4430	4027	-0.2	0.1	0.028	0.058
TKV_c16410	endonuclease III	1467	990	1205	1351	1810	1751	1429	-0.37	0.19	0.033	0.066
TKV_c16420	epoxyqueuosine reductase QueG	1144	1055	1138	1294	1453	1448	1255	-0.32	0.1	0.002	0.005
TKV_c16430	peptidase S16 lon domain-containing protein	2281	1979	1874	2454	2714	3034	2389	-0.39	0.14	0.003	0.007
TKV_c16440	small%2C acid-soluble spore protein%2C alpha/beta type	166	158	168	177	135	137	157	0.11	0.17	0.466	0.573
TKV_c16450	ferredoxin	12654	11797	11925	13877	14649	13263	13027	-0.19	0.09	0.021	0.046
TKV_c16460	putative transcriptional regulator	5147	7775	7830	8001	9301	8916	7828	-0.29	0.18	0.082	0.141
TKV_c16470	putative Fe-S oxidoreductase	4375	11472	9908	6382	8968	8821	8321	0.06	0.27	0.788	0.853
TKV_c16480	putative ABC transporter ATP-binding protein	1001	671	888	1142	1313	1097	1019	-0.42	0.18	0.01	0.024
TKV_c16490	hypothetical protein	42	115	119	125	143	127	112	-0.33	0.32	0.164	0.251
TKV_c16510	putative transporter protein	1079	1849	2633	1215	1333	1147	1543	0.45	0.29	0.051	0.095
TKV_c16530	ABC-type Fe3+-hydroxamate transport system%2C periplasmic component	2718	2913	3118	2763	2587	2407	2751	0.16	0.11	0.114	0.187
TKV_c16540	radical SAM domain-containing protein	1985	1896	2308	1602	1756	1437	1831	0.34	0.14	0.008	0.019
TKV_c16550	ABC-type polysaccharide/polyol phosphate export system%2C permease component	2129	2379	2831	2124	2119	1887	2245	0.24	0.14	0.076	0.132
TKV_c16560	daunorubicin resistance ABC transporter ATPase subunit	3178	2944	3494	2536	2854	2174	2863	0.32	0.14	0.018	0.04
TKV_c16570	cobaltochelatase CobN	18124	14728	16456	17234	16128	13202	15979	0.08	0.14	0.586	0.683	x									x
TKV_c16580	periplasmic binding protein	25700	10614	10997	17942	16177	14005	15906	-0.02	0.27	0.943	0.967
TKV_c16590	AAA ATPase	7927	8656	8072	3579	3885	3841	5993	1.11	0.09	0	0	x							x																								x
TKV_c16600	radical SAM domain-containing protein	1160	970	982	763	822	815	919	0.35	0.12	0.002	0.006
TKV_c16610	pseudouridine synthase	1950	1374	1472	1484	1519	1433	1539	0.1	0.16	0.497	0.6
TKV_c16620	YgiT-type zinc finger domain-containing protein	816	798	878	663	474	440	678	0.6	0.19	0	0.002
TKV_c16630	hypothetical protein	39	37	61	24	28	28	36	0.61	0.33	0.018	0.039
TKV_c16640	replication-associated recombination protein A	3145	3089	2587	2187	2367	2381	2626	0.33	0.12	0.004	0.011
TKV_c16650	HIRAN protein	603	596	466	450	502	510	521	0.17	0.15	0.228	0.326
TKV_c16660	putative membrane protein	208	176	154	163	168	159	172	0.11	0.17	0.47	0.575
TKV_c16670	hypothetical protein	114	140	128	124	82	75	111	0.35	0.23	0.079	0.137
TKV_c16680	patatin	811	840	851	601	517	438	676	0.65	0.15	0	0
TKV_c16690	hypothetical protein	856	856	852	707	525	537	722	0.5	0.15	0.001	0.002
TKV_c16700	RNA methyltransferase%2C TrmA family	3708	3375	3057	2166	1841	1989	2689	0.73	0.13	0	0
TKV_c16710	spore coat associated protein JA	1	1	4	0	1	1	1	0.12	0.45	0.346	0.458
TKV_c16720	spore coat associated protein JB	10	9	19	10	7	9	11	0.25	0.39	0.295	0.405
TKV_c16730	spore coat associated protein JC	31	63	84	24	30	30	44	0.83	0.42	0.007	0.017
TKV_c16740	YbaK/prolyl-tRNA synthetase	750	1890	1841	4825	1749	2233	2215	-0.66	0.45	0.028	0.058
TKV_c16750	methionine synthase MetH	5737	14952	14562	36054	12319	15310	16489	-0.52	0.44	0.065	0.116	x	x					x																												x
TKV_c16760	hypothetical protein	106	149	214	976	301	447	366	-1.67	0.46	0	0
TKV_c16770	maltodextrin phosphorylase MalP	4101	3643	3198	3432	4007	4309	3782	-0.09	0.14	0.497	0.6	x	x															x
TKV_c16780	glucose-6-phosphate isomerase Pgi	8086	8090	7532	5614	6191	7015	7088	0.31	0.12	0.006	0.015	x	x	x	x					x		x		x				x	x
TKV_c16790	putative NADH dehydrogenase/NAD(P)H nitroreductase	3928	3977	3773	3453	3408	3256	3632	0.2	0.08	0.008	0.02
TKV_c16800	peptidase T	13587	14935	13003	11887	11856	11285	12759	0.24	0.09	0.01	0.024
TKV_c16810	DNA repair photolyase	631	675	685	580	546	649	628	0.16	0.12	0.169	0.256
TKV_c16820	AIPM/hcit synthase family	2834	3245	3389	4397	6288	6356	4418	-0.8	0.18	0	0	x	x			x		x												x																		x
TKV_c16830	multidrug resistance protein NorM	2686	2769	2761	1608	1823	1780	2238	0.64	0.09	0	0
TKV_c16840	auxin efflux carrier	26	29	24	31	20	21	25	0.08	0.28	0.723	0.802
TKV_c16850	hypothetical protein	161	226	223	509	325	309	292	-0.8	0.26	0	0.001
TKV_c16860	SWIM zinc finger domain-containing protein	1455	1321	1216	2304	1377	1454	1521	-0.3	0.21	0.109	0.179
TKV_c16870	RNA methyltransferase%2C TrmA family	3835	3709	3700	3631	2565	2669	3351	0.31	0.16	0.038	0.075
TKV_c16880	acyl-CoA thioester hydrolase%2C YbgC/YbaW family	1204	822	840	1601	1731	1665	1310	-0.75	0.18	0	0
TKV_c16890	pyruvate kinase Pyk	35694	27443	26199	32804	31260	32350	30958	-0.1	0.14	0.466	0.573	x	x	x	x			x				x								x
TKV_c16900	6-phosphofructokinase PfkA	5261	4672	4872	8589	6552	6166	6019	-0.49	0.16	0.001	0.004	x	x	x	x			x				x		x		x	x									x
TKV_c16910	hypothetical protein	772	799	841	1258	986	917	929	-0.36	0.15	0.013	0.03
TKV_c16920	DNA polymerase III subunit alpha	6853	6633	6484	8918	9099	8456	7741	-0.4	0.08	0	0
TKV_c16930	putative transcriptional	3976	3713	3391	4471	5021	4514	4181	-0.32	0.11	0.003	0.007
TKV_c16940	HPr-like protein Crh	4446	5026	4740	9636	10068	9753	7278	-1.04	0.09	0	0
TKV_c16950	putative sporulation transcription regulator WhiA	3340	3236	3123	2994	2864	2765	3054	0.16	0.08	0.045	0.086
TKV_c16960	hypothetical protein	81	95	97	125	99	133	105	-0.33	0.2	0.062	0.113
TKV_c16970	cyclomaltodextrinase	6745	6435	6014	6552	6249	6704	6450	-0.02	0.09	0.797	0.859	x	x															x
TKV_c16980	hypothetical protein	3357	2232	2421	3096	3400	3752	3043	-0.31	0.18	0.062	0.112
TKV_c16990	hypothetical protein	2236	1938	2141	1432	1592	1310	1775	0.52	0.12	0	0
TKV_c17000	hypothetical protein	47	75	54	39	48	44	51	0.33	0.26	0.127	0.204
TKV_c17010	maltodextrin transport system permease protein MdxG	697	766	689	485	478	508	604	0.53	0.11	0	0
TKV_c17030	ABC-type maltose transport system%2C permease component	142	143	200	150	125	152	152	0.15	0.19	0.386	0.497
TKV_c17040	putative arabinogalactan oligomer transport system permease protein GanP	734	829	878	605	773	744	760	0.19	0.14	0.174	0.262
TKV_c17050	maltose-binding periplasmic protein MalE	11847	14397	15276	12203	16732	18929	14897	-0.17	0.19	0.307	0.417
TKV_c17060	maltogenic alpha-amylase AmyM	275	604	588	1078	1002	1080	771	-0.98	0.3	0	0.001	x																x
TKV_c17070	putative gluconeogenesis factor	1276	1188	1140	1239	1268	1234	1224	-0.05	0.09	0.565	0.663
TKV_c17080	hypothetical protein	1449	1370	1300	1358	1303	1282	1344	0.06	0.09	0.515	0.617
TKV_c17090	phosphatase	1222	1191	1183	1216	925	953	1115	0.2	0.14	0.136	0.213
TKV_c17100	UDP-N-acetylenolpyruvoylglucosamine reductase MurB	979	934	1000	794	713	741	860	0.36	0.1	0	0.001	x								x									x
TKV_c17110	sporulation protein	0	1	0	1	0	0	0	-0.02	0.44	0.744	0.822
TKV_c17120	hypothetical protein	3	3	1	4	1	6	3	-0.1	0.42	0.531	0.632
TKV_c17130	putative esterase of the alpha-beta hydrolase superfamily	196	240	220	433	379	369	306	-0.81	0.15	0	0
TKV_c17140	transcriptional regulator	87	95	67	227	161	164	133	-1.07	0.24	0	0
TKV_c17150	2-polyprenylphenol 6-hydroxylase	707	751	673	1126	1082	1042	897	-0.59	0.1	0	0
TKV_c17160	hypothetical protein	28	27	33	115	69	75	58	-1.44	0.32	0	0
TKV_c17170	nicotinamidase	1623	1444	1537	1501	1773	1823	1617	-0.14	0.12	0.239	0.341
TKV_c17180	thioesterase superfamily protein	359	300	306	274	327	360	321	0.01	0.16	0.97	0.984
TKV_c17190	undecaprenyl-diphosphatase BcrC	10	7	6	8	5	4	7	0.13	0.38	0.531	0.631
TKV_c17200	transcriptional regulatory protein TcrA	543	485	543	405	317	381	446	0.47	0.14	0	0.002
TKV_c17220	copper-exporting P-type ATPase A	2715	2974	2495	3932	3437	3093	3108	-0.33	0.14	0.011	0.026
TKV_c17230	hypothetical protein	6	7	6	6	7	6	6	0.01	0.37	0.954	0.974
TKV_c17240	copper ion binding protein	1308	1248	1221	1112	1074	1125	1181	0.18	0.09	0.032	0.065
TKV_c17250	protein DedA	4108	3976	3673	3365	3031	3455	3601	0.24	0.1	0.015	0.033
TKV_c17260	hypothetical protein	3617	3228	3236	2725	2453	2548	2968	0.37	0.1	0	0.001
TKV_c17280	diguanylate cyclase and metal dependent phosphohydrolase	1416	1414	1261	1719	1292	1414	1419	-0.1	0.14	0.446	0.554
TKV_c17290	anaerobic ribonucleoside-triphosphate reductase activating protein	742	566	618	1313	855	997	849	-0.65	0.21	0	0.002
TKV_c17300	anaerobic ribonucleoside-triphosphate reductase	10212	9746	10690	14411	10490	12374	11321	-0.25	0.14	0.056	0.104	x							x																							x	x
TKV_c17310	ferric uptake regulator%2C Fur family	145	203	221	209	117	150	174	0.19	0.24	0.346	0.458
TKV_c17320	hypothetical protein	360	658	923	345	346	320	492	0.79	0.33	0.003	0.008
TKV_c17330	CRISPR subtype III-A-associated RAMP protein Csm5	1421	2428	3143	1123	1364	1205	1781	0.8	0.29	0.001	0.003
TKV_c17340	CRISPR subtype III-A-associated RAMP protein Csm4	309	952	1189	357	406	391	601	0.82	0.44	0.009	0.022
TKV_c17350	CRISPR subtype III-A-associated RAMP protein Csm3	192	511	642	265	270	257	356	0.53	0.37	0.049	0.092
TKV_c17360	CRISPR subtype III-A-associated RAMP protein Csm2	139	466	702	184	194	143	304	0.99	0.53	0.006	0.015
TKV_c17370	CRISPR type III-associated protein Cas10/Csm1	738	2507	3539	600	665	732	1464	1.53	0.49	0	0
TKV_c17380	hypothetical protein	63	178	174	69	93	77	109	0.56	0.39	0.042	0.081
TKV_c17390	CRISPR-associated protein%2C MJ1666 family	644	2360	3342	740	750	564	1400	1.35	0.52	0.001	0.002
TKV_c17400	hypothetical protein	234	756	1048	361	312	272	497	0.79	0.48	0.014	0.032
TKV_c17410	formylmethanofuran dehydrogenase subunit E region	559	2059	3020	1479	1334	981	1572	0.19	0.4	0.391	0.502	x		x	x																					x
TKV_c17420	S-adenosyl-L-methionine-binding protein	327	1309	2132	781	661	560	962	0.29	0.47	0.202	0.297
TKV_c17430	ABC-type cobalamin/Fe3+-siderophore transport system%2C ATPase component	694	4629	7220	2184	1598	1351	2946	0.3	0.51	0.134	0.212
TKV_c17440	ABC-type Fe3+-siderophore transport system%2C permease component	795	4830	8505	2940	2668	2126	3644	0.2	0.44	0.309	0.419
TKV_c17450	ABC-type Fe3+-hydroxamate transport system%2C periplasmic component	1192	9170	14778	4641	5830	3994	6601	0.16	0.43	0.375	0.485
rna-TKV_c17460	NA	2593	1143	2392	679	649	952	1401	1.3	0.33	0	0
TKV_c17470	elongation factor SelB	97	66	86	133	115	126	104	-0.52	0.21	0.005	0.013
TKV_c17480	selenium metabolism protein YedF	24	23	31	90	65	61	49	-1.35	0.31	0	0
TKV_c17490	3-methylornithine synthase PylB	3766	3057	3882	4187	4121	4389	3900	-0.23	0.13	0.058	0.105	x									x
TKV_c17500	beta-lactamase domain-containing protein	769	715	690	4191	2852	2096	1885	-2.01	0.26	0	0										x
TKV_c17510	dinitrogenase iron-molybdenum cofactor biosynthesis protein	594	440	406	1821	1476	1170	984	-1.58	0.23	0	0
TKV_c17520	cobyrinic acid ac-diamide synthase	1366	1080	1039	5308	4313	3450	2760	-1.87	0.21	0	0
TKV_c17530	cobyrinic acid ac-diamide synthase	807	653	570	4343	3684	2816	2145	-2.38	0.22	0	0
TKV_c17540	dinitrogenase iron-molybdenum cofactor biosynthesis protein	310	285	215	1421	1212	951	732	-2.11	0.22	0	0
TKV_c17550	hypothetical protein	267	260	259	2266	1639	1253	991	-2.67	0.23	0	0
TKV_c17560	dynamin family	80	62	47	61	51	61	60	0.09	0.24	0.652	0.739
TKV_c17570	UspA domain-containing protein	39	41	32	36	28	33	35	0.14	0.25	0.486	0.589
TKV_c17580	transporter%2C CPA2 family	86	123	114	88	104	91	101	0.16	0.2	0.362	0.473
TKV_c17590	methylase involved in ubiquinone/menaquinone biosynthesis	5319	5470	5473	3330	3624	3698	4486	0.6	0.09	0	0
TKV_c17600	hypothetical protein	566	529	583	1735	1318	1284	1003	-1.34	0.16	0	0
TKV_c17610	hypothetical protein	166	184	135	323	338	266	235	-0.88	0.19	0	0
TKV_c17620	hypothetical protein	7972	6745	7448	10953	11488	10149	9126	-0.54	0.11	0	0
TKV_c17630	hypothetical protein	34	58	35	10	14	11	27	1.66	0.43	0	0
TKV_c17640	Na+/melibiose symporter	377	511	456	119	103	85	275	2.09	0.2	0	0
TKV_c17650	hypothetical protein	109	127	106	31	15	19	68	2.3	0.3	0	0
TKV_c17660	hypothetical protein	85	88	63	47	30	39	59	0.89	0.29	0	0.001
TKV_c17670	hypothetical protein	103	100	83	87	37	50	77	0.54	0.32	0.033	0.066
TKV_c17680	hypothetical protein	161	174	155	94	85	85	126	0.84	0.17	0	0
TKV_c17690	hypothetical protein	175	177	201	180	129	135	166	0.27	0.18	0.101	0.168
TKV_c17700	hypothetical protein	108471	81647	105633	79612	95535	92928	93971	0.12	0.15	0.369	0.479
TKV_c17710	stage V sporulation protein D	4576	5553	5826	4320	4711	4848	4972	0.19	0.13	0.133	0.21	x
TKV_c17720	hypothetical protein	39	20	17	24	15	31	24	0.04	0.32	0.853	0.899
TKV_c17730	transposase IS116/IS110/IS902 family protein	253	460	434	325	554	588	436	-0.25	0.27	0.25	0.353
TKV_c17740	extracellular solute-binding protein family 1	30	40	47	47	39	44	41	-0.1	0.24	0.608	0.701
TKV_c17750	transaldolase Tal	8662	8069	8695	12498	10231	10032	9698	-0.34	0.13	0.004	0.011	x	x	x	x			x						x
TKV_c17760	putative ATPase AAA+ superfamily	2732	2943	2632	3169	3213	3000	2948	-0.17	0.09	0.059	0.108
TKV_c17770	UDP-glucose 4-epimerase GalE	1964	2605	2594	1820	2262	2060	2217	0.2	0.16	0.179	0.269	x								x							x		x
TKV_c17780	glyoxylate reductase GyaR	4087	4291	3985	3007	3473	3380	3704	0.31	0.1	0.001	0.004	x	x	x																	x
TKV_c17790	putative permease	3761	4221	3786	2315	2453	2398	3156	0.7	0.1	0	0
TKV_c17800	xylose isomerase domain-containing protein	56	48	42	93	78	88	68	-0.75	0.23	0	0.001
TKV_c17810	hypothetical protein	3	7	5	17	22	14	11	-1.38	0.61	0.002	0.005
TKV_c17820	oxidoreductase domain-containing protein	54	85	55	101	117	74	81	-0.46	0.28	0.043	0.082
TKV_c17830	putative dehydrogenase	23	41	34	79	64	42	47	-0.72	0.36	0.009	0.021
TKV_c17840	HTH-type transcriptional regulator RegA	84	103	105	173	191	133	131	-0.69	0.22	0	0.001
TKV_c17850	hypothetical protein	347	252	244	312	250	242	274	0.05	0.19	0.768	0.838
TKV_c17860	hypothetical protein	34	32	32	71	38	48	43	-0.53	0.32	0.031	0.063
TKV_c17870	radical SAM domain-containing protein	1927	2072	2128	3222	2809	2638	2466	-0.48	0.12	0	0
TKV_c17880	hypothetical protein	2962	3153	2972	4889	4022	3818	3636	-0.46	0.13	0	0.001
TKV_c17890	hypothetical protein	561	636	629	747	683	651	651	-0.18	0.12	0.119	0.193
TKV_c17900	long-chain-fatty-acid--CoA ligase LcfB	7900	8777	8292	9018	8844	8668	8583	-0.08	0.08	0.296	0.406	x					x																						x
TKV_c17910	glucokinase GlcK	3566	3676	3987	4190	3942	3859	3870	-0.09	0.09	0.317	0.427	x	x	x	x					x		x					x	x	x
TKV_c17920	phosphatase	3056	3054	3054	3526	3653	3282	3271	-0.18	0.08	0.026	0.054
TKV_c17930	HPr kinase/phosphorylase HprK	2002	2114	2016	1990	2041	1906	2011	0.05	0.08	0.577	0.673
TKV_c17940	bifunctional ligase/repressor BirA	7898	8406	8871	5974	7125	6455	7455	0.35	0.11	0.001	0.004	x
TKV_c17950	UvrABC system protein C	8065	9007	8144	4801	4834	5014	6644	0.77	0.09	0	0
TKV_c17960	penicillin-binding protein A	7009	7340	6935	4677	4253	4445	5777	0.66	0.08	0	0	x
TKV_c17970	FtsW-like protein	6323	7298	6296	4823	4341	4501	5597	0.52	0.11	0	0
TKV_c17980	FHA domain-containing protein	2751	2930	2707	2236	2026	2024	2446	0.4	0.1	0	0
TKV_c17990	UvrABC system protein A	26962	30672	27695	21089	18355	18430	23867	0.54	0.11	0	0
TKV_c18000	UvrABC system protein B	30581	31154	28520	19528	18895	19032	24618	0.64	0.08	0	0
TKV_c18010	2-phosphosulfolactate phosphatase ComB	3778	3574	3429	2792	2400	2551	3087	0.46	0.11	0	0	x		x							x															x
TKV_c18020	trypsin-like serine protease	9974	10739	10680	6718	5923	6320	8392	0.71	0.09	0	0
TKV_c18030	carboxy-terminal-processing protease CtpA	18232	16713	18535	9907	8825	9130	13557	0.93	0.1	0	0
TKV_c18040	membrane-bound metallopeptidase	18631	16270	17840	13155	18654	18608	17193	0.06	0.16	0.706	0.789
TKV_c18050	cell division protein FtsX	6053	4871	4842	4786	6295	6429	5546	-0.13	0.16	0.379	0.489
TKV_c18060	cell division ATP-binding protein FtsE	6830	5693	5808	5331	6259	6867	6131	-0.01	0.14	0.946	0.969
TKV_c18070	transcriptional regulator%2C CdaR	6328	5443	5190	5306	5915	5864	5674	-0.01	0.12	0.93	0.959
TKV_c18080	maltodextrin import ATP-binding protein MsmX	3866	4361	4483	5575	5819	5795	4983	-0.42	0.1	0	0
TKV_c18090	hypothetical protein	32	22	20	17	20	51	27	-0.11	0.34	0.62	0.712
TKV_c18100	diaminopimelate decarboxylase LysA	67540	65334	58616	31856	34816	38001	49361	0.85	0.12	0	0	x	x	x				x
TKV_c18110	50S ribosomal protein L25	18136	18487	17827	15197	14132	14181	16327	0.32	0.08	0	0
rna-TKV_c18120	NA	585	320	627	228	286	428	412	0.54	0.32	0.031	0.063
TKV_c18130	phosphorylated carbohydrates phosphatase	763	887	822	693	1035	873	845	-0.06	0.17	0.689	0.773
TKV_c18140	hypothetical protein	526	428	418	412	623	527	489	-0.16	0.18	0.348	0.459
TKV_c18150	dipeptide-binding protein DppE	21369	22416	19209	10563	23767	20302	19604	0.15	0.25	0.473	0.578
TKV_c18160	cell division protein FtsA	3418	3476	3527	3034	2830	2803	3181	0.26	0.08	0.001	0.003
TKV_c18170	R-phenyllactate dehydratase activator	111	152	173	25	18	12	82	2.91	0.33	0	0
TKV_c18180	ATP-dependent zinc metalloprotease FtsH 2	172	179	201	169	188	183	182	0.03	0.14	0.824	0.877
TKV_c18190	integral membrane protein TIGR01906	5429	5664	5992	3597	3077	3149	4485	0.78	0.11	0	0
TKV_c18200	hypothetical protein	17333	17007	16718	10810	7395	8072	12889	0.92	0.17	0	0
TKV_c18210	hypothetical protein	4197	3858	4361	3302	1896	1855	3245	0.72	0.25	0.001	0.003
TKV_c18220	hypothetical protein	829	796	914	1478	837	782	940	-0.22	0.23	0.273	0.38
TKV_c18230	hypothetical protein	1514	1507	1596	2427	1693	1709	1741	-0.3	0.17	0.057	0.105
TKV_c18240	chaperone protein DnaK	291	689	787	865	931	917	747	-0.45	0.32	0.065	0.116
TKV_c18250	putative exonuclease	272	539	484	645	780	778	583	-0.65	0.26	0.004	0.01
TKV_c18260	hypothetical protein	197	201	202	103	100	134	156	0.78	0.18	0	0
TKV_c18270	hypothetical protein	1743	1936	1774	1359	1493	1445	1625	0.33	0.1	0.001	0.002
TKV_c18280	hypothetical protein	4495	4565	4653	3662	3835	3825	4173	0.27	0.07	0	0.001
TKV_c18290	CRISPR-associated protein Cas4	1232	1304	1353	1220	1098	1011	1203	0.21	0.12	0.057	0.105
TKV_c18300	hypothetical protein	243	245	275	246	235	188	239	0.17	0.16	0.256	0.36
TKV_c18310	putative sensor protein KdpD	13680	12839	13659	8674	8666	8726	11041	0.62	0.07	0	0
TKV_c18320	potassium-transporting ATPase C chain	6546	5027	5983	3773	3908	4580	4969	0.48	0.15	0.001	0.002
TKV_c18330	potassium-transporting ATPase B chain	14942	13104	13217	10440	10692	12685	12513	0.27	0.12	0.024	0.051
TKV_c18340	potassium-transporting ATPase A chain	15377	12551	13174	12408	12930	15598	13673	0.01	0.14	0.969	0.984
TKV_c18350	hypothetical protein	584	451	475	624	476	547	526	-0.11	0.16	0.454	0.561
TKV_c18360	putative mannose-1-phosphate guanyltransferase Mpg	454	492	425	404	330	357	410	0.3	0.14	0.019	0.042	x	x													x			x
TKV_c18370	Na+/phosphate symporter	10	8	14	17	7	16	12	-0.12	0.35	0.582	0.678
TKV_c18380	serine hydroxymethyltransferase GlyA	27689	30904	31074	32770	35875	37267	32597	-0.23	0.1	0.021	0.046	x	x	x	x			x			x										x					x									x
TKV_c18390	dipeptidase/metallo peptidase	5969	6401	5936	5172	5711	5934	5854	0.12	0.1	0.219	0.316
TKV_c18400	LmbE family protein	17287	19742	18496	5344	5444	4912	11871	1.81	0.1	0	0
TKV_c18410	histidine biosynthesis bifunctional protein HisIE	807	976	753	601	1117	913	861	-0.04	0.22	0.832	0.882	x	x					x
TKV_c18420	imidazole glycerol phosphate synthase subunit HisF	1016	1084	971	1064	2016	1841	1332	-0.58	0.25	0.006	0.015	x	x					x
TKV_c18430	1-(5-phosphoribosyl)-5-[(5-phosphoribosylamino)methylideneamino] imidazole-4-carboxamide isomerase HisA	299	377	329	304	680	565	426	-0.49	0.29	0.036	0.07	x	x					x
TKV_c18440	imidazole glycerol phosphate synthase subunit HisH	465	477	415	623	1002	885	644	-0.82	0.21	0	0	x	x					x
TKV_c18450	imidazoleglycerol-phosphate dehydratase HisB	1030	961	968	1205	2229	1960	1392	-0.78	0.24	0	0.001	x	x					x
TKV_c18460	histidinol-phosphate aminotransferase HisC	1431	1397	1297	1577	3627	2787	2019	-0.83	0.29	0.001	0.003	x	x					x
TKV_c18470	histidinol dehydrogenase HisD	2294	2150	2064	2425	6080	4827	3307	-0.89	0.32	0.001	0.003	x	x					x
TKV_c18480	ATP phosphoribosyltransferase HisG	949	753	681	1193	3013	2220	1468	-1.3	0.34	0	0	x	x					x
TKV_c18490	ATP phosphoribosyltransferase regulatory subunit	1163	796	723	1315	4211	2699	1818	-1.43	0.41	0	0	x	x					x
TKV_c18500	hypothetical protein	2915	3087	3068	1484	1357	1354	2211	1.1	0.09	0	0
TKV_c18510	putative nucleotidyltransferase	1484	1830	1610	913	909	835	1263	0.87	0.13	0	0
TKV_c18520	hypothetical protein	281	321	312	150	143	161	228	0.98	0.15	0	0
TKV_c18530	HEPN domain-containing protein	435	494	381	200	233	197	323	1.02	0.17	0	0
TKV_c18540	hypothetical protein	3818	3949	4107	2712	2958	2845	3398	0.47	0.09	0	0
TKV_c18550	ABC-type transport system	6485	7358	6908	4548	4505	4526	5722	0.6	0.09	0	0
TKV_c18560	ABC-2 type transporter	2905	3480	3505	2611	2477	2102	2847	0.43	0.14	0.001	0.004
TKV_c18570	ABC-type multidrug transport system%2C ATPase component	4369	4904	4977	3296	2999	2770	3886	0.63	0.12	0	0
TKV_c18580	cellobiose phosphorylase	5084	5682	5691	3193	3555	3322	4421	0.69	0.1	0	0
TKV_c18590	magnesium Mg(2+) and cobalt Co(2+) transport protein CorA	2314	2471	2377	1368	1302	1218	1842	0.87	0.1	0	0
TKV_c18600	ribosomal RNA small subunit methyltransferase F	4779	5270	4757	2464	2424	2309	3667	1.03	0.09	0	0
TKV_c18620	homoserine O-acetyltransferase MetX	4754	13259	12516	48147	8264	11758	16450	-0.25	0.48	0.196	0.289	x	x					x																				x								x
TKV_c18630	methionine gamma-lyase MdeA	4259	13674	12722	45520	7489	11085	15792	-0.21	0.46	0.248	0.351	x																																		x
TKV_c18640	homoserine dehydrogenase Hom	2192	4725	3711	25126	3536	5741	7505	-0.39	0.62	0.064	0.114	x	x	x				x																											x	x
TKV_c18650	phosphomethylpyrimidine synthase ThiC	9548	12627	12201	9265	13207	11717	11428	0.01	0.17	0.966	0.983	x									x
TKV_c18660	MOSC domain-containing protein	427	330	444	780	273	413	444	-0.18	0.29	0.429	0.541
TKV_c18670	cyclic pyranopterin monophosphate synthase accessory protein MoaC	372	319	374	908	315	428	453	-0.43	0.34	0.085	0.145	x									x
TKV_c18680	cyclic pyranopterin monophosphate synthase MoaA	978	891	1130	2431	896	1099	1238	-0.38	0.32	0.117	0.19	x									x
TKV_c18690	molybdopterin molybdochelatase	2230	1810	2166	5000	1673	2310	2531	-0.35	0.33	0.15	0.233	x									x
TKV_c18700	molybdenum cofactor synthesis protein	1636	1435	1964	3997	1321	1736	2015	-0.3	0.33	0.206	0.301	x									x
TKV_c18710	molybdopterin adenylyltransferase Mog	829	650	813	1535	543	718	848	-0.17	0.29	0.431	0.541	x									x
TKV_c18720	taurine import ATP-binding protein TauB	1453	1262	1985	3974	1463	1628	1961	-0.38	0.34	0.127	0.204
TKV_c18730	putative anion ABC transporter permease protein	1730	1140	1546	3446	1384	1539	1798	-0.35	0.32	0.14	0.219
TKV_c18740	putative ABC transporter anion-binding protein	2095	1546	2464	2945	1126	1648	1971	0.06	0.28	0.789	0.853
TKV_c18750	molybdopterin-guanine dinucleotide biosynthesis protein B	4682	2895	4128	4379	1829	2447	3393	0.29	0.29	0.193	0.286
TKV_c18760	NADH oxidase	233	276	273	333	244	234	266	-0.04	0.18	0.788	0.853
TKV_c18770	methyltransferase type 11	8230	7772	8262	10497	12270	11916	9824	-0.5	0.1	0	0
TKV_c18780	iron only hydrogenase large subunit-like protein	72472	71698	66913	86631	74830	68523	73511	-0.11	0.12	0.321	0.432
TKV_c18790	hypothetical protein	26	21	23	10	15	3	16	0.95	0.55	0.009	0.022
TKV_c18800	sensor protein KdpD	3435	3420	3468	4271	3059	3164	3470	-0.02	0.15	0.882	0.919
TKV_c18810	pyrophosphate--fructose 6-phosphate 1-phosphotransferase Pfp	16832	20260	18209	2732	3848	4604	11081	2.27	0.21	0	0	x	x	x	x			x				x		x		x	x									x
TKV_c18820	ferredoxin domain-containing protein	1481	1407	1420	1623	1500	1558	1498	-0.12	0.09	0.171	0.26
TKV_c18830	transketolase subunit B	5489	5836	6050	8254	8127	7415	6862	-0.44	0.1	0	0	x	x	x	x			x						x
TKV_c18840	transketolase subunit A	6717	5920	5609	7974	8549	8339	7185	-0.43	0.11	0	0	x	x	x	x			x						x
TKV_c18850	hypothetical protein	4393	3932	3986	3956	4730	5006	4334	-0.14	0.13	0.245	0.347
TKV_c18860	putative N-acetylmannosaminyltransferase TagA	1541	1418	1377	1288	1553	1623	1467	-0.04	0.13	0.754	0.828
TKV_c18870	polysaccharide pyruvyl transferase CsaB	3896	4099	3941	3895	4022	3825	3946	0.02	0.07	0.754	0.828
TKV_c18880	hypothetical protein	13219	11855	10870	11331	11120	11887	11714	0.06	0.11	0.556	0.655
TKV_c18890	hypothetical protein	5602	5255	5188	5931	6319	6095	5732	-0.19	0.08	0.019	0.041
TKV_c18900	mRNA interferase eNdoA	5849	6576	6716	7054	7233	6843	6712	-0.14	0.1	0.144	0.224
TKV_c18910	CopG/Arc/MetJ family transcriptional regulator	2880	3588	3060	5312	4530	3852	3870	-0.48	0.17	0.002	0.005
TKV_c18920	alanine racemase 2	1590	1494	1478	1427	1822	1719	1588	-0.11	0.13	0.354	0.464	x
TKV_c18930	outer membrane lipoprotein-sorting protein-like protein	1522	1245	1342	1436	1870	2102	1586	-0.35	0.17	0.028	0.058
TKV_c18940	bifunctional NAD(P)H-hydrate repair enzyme Nnr	1849	1611	1633	1588	2226	2401	1885	-0.25	0.18	0.123	0.198
TKV_c18950	holo-[acyl-carrier-protein] synthase AcpS	148	158	138	180	197	293	186	-0.51	0.23	0.01	0.024	x
TKV_c18960	hypothetical protein	157	208	235	349	228	253	238	-0.39	0.23	0.051	0.095
TKV_c18970	helix-turn-helix protein	5	3	3	6	1	6	4	-0.07	0.4	0.677	0.763
TKV_c18980	helix-turn-helix domain-containing protein	4383	4109	3931	4971	3913	3582	4148	0	0.15	0.974	0.987
TKV_c19000	hypothetical protein	692	468	424	583	551	509	538	-0.05	0.19	0.787	0.853
TKV_c19010	sporulation protein YtaF	21	8	12	19	13	10	14	-0.01	0.34	0.954	0.974
TKV_c19020	peptidoglycan-binding domain-containing protein	2552	3688	3271	2532	2472	2589	2851	0.29	0.16	0.046	0.087		x
TKV_c19030	end joining protein Ku	44	40	46	14	46	21	35	0.41	0.39	0.118	0.191
TKV_c19040	end joining DNA repair protein LigD	43	35	50	34	50	45	43	-0.01	0.24	0.971	0.984
TKV_c19050	secondary thiamine-phosphate synthase enzyme	2454	1795	2105	2507	2311	2457	2272	-0.18	0.14	0.184	0.274
TKV_c19060	transposase%2C IS4 family	1252	1255	1034	6973	2843	2577	2656	-1.66	0.38	0	0
TKV_c19080	DGC domain-containing protein	1565	1828	1663	3225	2764	2474	2253	-0.71	0.14	0	0
TKV_c19090	hypothetical protein	857	1014	959	1747	1515	1456	1258	-0.71	0.13	0	0
TKV_c19100	glycine cleavage system H protein GcvH	2684	2575	2334	4154	3721	3447	3153	-0.55	0.12	0	0	x	x		x																x														x
TKV_c19110	ferredoxin	639	545	422	1052	936	798	732	-0.74	0.2	0	0
TKV_c19120	hypothetical protein	823	843	843	1374	1078	1138	1017	-0.49	0.13	0	0
TKV_c19130	hypothetical protein	852	881	825	1275	1019	1046	983	-0.36	0.13	0.004	0.01
TKV_c19140	hypothetical protein	754	754	566	1401	1156	1021	942	-0.73	0.19	0	0
TKV_c19150	hypothetical protein	914	838	666	1396	1356	1285	1076	-0.7	0.15	0	0
TKV_c19160	hypothetical protein	295	339	313	212	173	202	256	0.65	0.15	0	0
TKV_c19170	hypothetical protein	1953	2288	2021	1362	1338	1356	1720	0.61	0.11	0	0
TKV_c19180	hypothetical protein	1387	1648	1385	994	1146	1102	1277	0.42	0.13	0.001	0.002
TKV_c19190	hypothetical protein	7213	6456	6818	3478	3660	3997	5270	0.86	0.1	0	0
TKV_c19200	glutamine--fructose-6-phosphate aminotransferase	62004	60496	58467	30030	32692	32960	46108	0.91	0.08	0	0	x								x									x															x
TKV_c19210	phosphoglucosamine mutase GlmM	25741	26262	25370	13381	13386	13984	19687	0.92	0.07	0	0	x								x									x
TKV_c19220	1-acyl-sn-glycerol-3-phosphate acyltransferase	268	184	177	288	363	431	285	-0.69	0.24	0.001	0.003	x	x																											x	x
TKV_c19230	indolepyruvate oxidoreductase subunit IorB	297	449	525	890	668	706	589	-0.74	0.24	0.001	0.002
TKV_c19240	indolepyruvate oxidoreductase subunit IorA	470	833	855	1997	1546	1369	1178	-1.09	0.27	0	0
TKV_c19250	phosphate butyryltransferase Ptb	113	176	183	852	571	547	407	-1.99	0.27	0	0
TKV_c19260	pyruvate ferredoxin oxidoreductase subunit gamma	1707	2673	3044	4400	3728	3630	3197	-0.58	0.23	0.004	0.011	x	x	x	x	x							x
TKV_c19270	pyruvate ferredoxin oxidoreductase subunit beta	1490	2191	2367	4742	3700	3789	3047	-0.95	0.22	0	0	x	x	x	x	x						x	x							x			x
TKV_c19280	pyruvate ferredoxin oxidoreductase subunit alpha	1392	2087	2342	4206	3512	3224	2794	-0.83	0.23	0	0	x	x	x	x	x						x	x							x			x
TKV_c19290	ferredoxin	248	410	510	435	462	410	412	-0.12	0.23	0.54	0.641	x	x	x	x	x							x
TKV_c19300	hypothetical protein	854	1337	1329	1860	1453	1425	1376	-0.36	0.21	0.052	0.097
TKV_c19310	butyrate kinase 1	1578	2187	2474	2907	2591	2406	2357	-0.29	0.19	0.081	0.14	x																					x
TKV_c19320	leucine dehydrogenase Ldh	293	898	929	1753	1217	1018	1018	-0.64	0.42	0.027	0.056	x	x																																		x	x
TKV_c19330	phosphate butyryltransferase Ptb	220	888	936	1059	823	739	777	-0.18	0.34	0.435	0.546	x																					x
TKV_c19340	butyrate kinase 2	238	546	545	813	670	514	555	-0.42	0.31	0.08	0.138	x																					x
TKV_c19350	YbbR family protein	10391	10949	10162	6433	6585	6439	8493	0.69	0.08	0	0
TKV_c19360	hypothetical protein	7505	7417	7357	4527	4390	4651	5974	0.71	0.07	0	0
TKV_c19370	putative periplasmic or secreted lipoprotein	35	43	40	25	22	22	31	0.62	0.31	0.012	0.028
TKV_c19380	universal stress protein family	12220	7398	7540	8449	7198	7798	8434	0.17	0.2	0.345	0.457
TKV_c19390	hypothetical protein	1132	1295	1151	807	842	945	1029	0.44	0.12	0	0.001
TKV_c19400	hypothetical protein	199	189	197	121	99	136	157	0.67	0.18	0	0
TKV_c19420	germination-specific N-acetylmuramoyl-L-alanine amidase CwlD	51	45	44	53	42	37	45	0.06	0.23	0.766	0.837
TKV_c19430	peptidoglycan-binding domain-containing protein	110	234	395	61	64	109	162	1.41	0.48	0	0.001
TKV_c19440	thioredoxin reductase TrxB	22271	22265	22256	13338	17009	14952	18682	0.54	0.12	0	0
TKV_c19450	coat F domain-containing protein	556	426	398	206	299	248	355	0.8	0.21	0	0
TKV_c19460	hypothetical protein	135	144	146	57	76	63	104	1.07	0.2	0	0
TKV_c19470	MazG nucleotide pyrophosphohydrolase	1154	1096	846	1549	1754	1596	1332	-0.62	0.16	0	0
TKV_c19480	thymidylate synthase complementing protein ThyX	10550	10560	9664	8940	9321	9519	9759	0.14	0.08	0.085	0.145
rna-TKV_c19490	NA	7	9	13	8	7	3	8	0.25	0.42	0.283	0.39
rna-TKV_c19500	NA	17	19	23	28	20	16	20	-0.07	0.3	0.749	0.826
TKV_c19510	spore germination protein KB	91	84	93	72	88	68	83	0.2	0.19	0.24	0.342
TKV_c19520	hypothetical protein	2	2	6	2	3	2	3	0.1	0.42	0.561	0.659
TKV_c19530	4Fe-4S ferredoxin	585	500	431	1461	1413	1469	976	-1.5	0.14	0	0
TKV_c19540	hypothetical protein	1419	1240	1266	2542	2505	2404	1896	-0.91	0.1	0	0
TKV_c19550	hypothetical protein	1114	1110	1268	1758	1891	1658	1466	-0.58	0.11	0	0
TKV_c19560	ferredoxin	2746	4891	5074	2946	2930	3125	3619	0.41	0.23	0.04	0.077
TKV_c19570	transcriptional regulator%2C LysR family	332	253	305	386	509	394	363	-0.48	0.18	0.004	0.01
TKV_c19580	electron bifurcating hydrogenase subunit HydA1	42903	80748	82796	120872	109278	108538	90856	-0.61	0.26	0.005	0.014
TKV_c19590	electron bifurcating hydrogenase subunit HydB	54823	93387	103208	117128	112435	110228	98535	-0.37	0.23	0.069	0.122	x																							x
TKV_c19600	electron bifurcating hydrogenase subunit HydC	11720	18189	20873	25162	23845	23278	20511	-0.44	0.21	0.021	0.046	x																							x
TKV_c19610	putative nickel-responsive regulator	4270	5193	4687	8349	6773	6580	5975	-0.58	0.15	0	0
TKV_c19620	aminotransferase class IV	4985	5623	5159	7080	6646	6387	5980	-0.34	0.1	0	0.001										x
TKV_c19630	anthranilate synthase component 1	18017	19812	18999	20316	21045	20338	19755	-0.11	0.08	0.138	0.217										x
TKV_c19640	aminodeoxychorismate synthase component 2	7604	8412	9836	8122	8529	7876	8396	0.07	0.13	0.563	0.66										x
TKV_c19650	hypothetical protein	127	146	117	142	119	111	127	0.05	0.18	0.745	0.822
TKV_c19660	cobalamin synthase CobS	1128	1393	1332	1336	1453	1396	1340	-0.11	0.12	0.34	0.451	x									x
TKV_c19670	L-threonine kinase PduX	1882	2278	2388	2887	2692	2682	2468	-0.31	0.13	0.01	0.023	x
TKV_c19680	Ech-type complex subunit Ech2F	1939	1797	2071	2893	3166	3124	2498	-0.64	0.1	0	0
TKV_c19690	Ech-type complex subunit Ech2B	2639	2458	2762	3879	4324	4330	3399	-0.66	0.1	0	0	x																							x
TKV_c19700	Ech-type complex subunit Ech2C	1479	1363	1680	2292	2383	2387	1931	-0.62	0.12	0	0
TKV_c19710	Ech-type complex subunit Ech2A2	2384	2279	2595	3232	3686	3594	2962	-0.52	0.11	0	0
TKV_c19720	Ech-type complex subunit Ech2A1	7440	7060	6989	10332	10181	10531	8756	-0.52	0.07	0	0
TKV_c19730	Ech-type complex subunit HycB2	2743	2342	2522	3714	3618	3657	3099	-0.52	0.1	0	0
TKV_c19740	Ech-type complex subunit Ech2E	4370	4347	4469	8096	6752	6575	5768	-0.68	0.12	0	0
TKV_c19750	Ech-type complex subunit Ech2D	1793	1646	1776	4299	2988	3123	2604	-0.95	0.18	0	0	x																							x
TKV_c19760	hypothetical protein	7488	6756	6806	14338	12147	12149	9947	-0.85	0.12	0	0
TKV_c19770	amidohydrolase	9295	7933	7412	15270	13229	12884	11004	-0.72	0.14	0	0
TKV_c19780	hypothetical protein	1567	1501	1592	4354	3163	3172	2558	-1.16	0.17	0	0
TKV_c19790	hypothetical protein	3826	3449	3169	6681	6248	5515	4815	-0.79	0.13	0	0
TKV_c19800	2Fe-2S ferredoxin	29125	26868	24906	50582	42109	42123	35952	-0.71	0.13	0	0
TKV_c19810	glycine cleavage system H protein GcvH	14599	16266	16015	50842	47752	49159	32439	-1.65	0.09	0	0	x	x		x																x														x
TKV_c19820	CO dehydrogenase/acetyl-CoA synthase complex%2C beta subunit	137919	161697	176454	283009	285287	281676	221007	-0.81	0.12	0	0	x		x	x
TKV_c19830	methyltetrahydrofolate:corrinoid/iron-sulfur protein methyltransferase AcsE	31482	36122	37642	81211	80309	81496	58044	-1.19	0.11	0	0	x		x	x
TKV_c19840	corrinoid iron sulfur protein subunit alpha	121445	122486	130479	192432	201173	205776	162298	-0.67	0.08	0	0	x		x	x																					x
TKV_c19850	corrinoid iron sulfur protein subunit beta	109520	104581	117052	151129	172455	162061	136133	-0.54	0.1	0	0	x		x	x																					x
TKV_c19860	CO dehydrogenase nickel-insertion accessory protein CooC	48253	45574	46450	56044	56430	54208	51160	-0.24	0.07	0	0.001
TKV_c19870	dihydrolipoamide dehydrogenase LpdA	71253	76133	72055	98330	86447	83278	81249	-0.27	0.1	0.006	0.016	x	x	x	x	x					x	x	x							x	x	x													x		x
TKV_c19880	5%2C10-methylene-tetrahydrofolate reductase subunit MetF	36244	35796	38952	75696	74447	72501	55606	-1	0.08	0	0	x		x	x
TKV_c19890	5%2C10-methylene-tetrahydrofolate reductase subunit MetV	15572	14944	16144	41547	38437	38226	27478	-1.33	0.09	0	0
TKV_c19900	methenyl-tetrahydrofolate dehydrogenase	28350	26447	29598	60846	58676	56236	43359	-1.05	0.09	0	0	x		x	x						x
TKV_c19910	methenyl-tetrahydrofolate cyclohydrolase	9270	8478	9124	30019	26289	26188	18228	-1.61	0.1	0	0	x			x						x
TKV_c19920	thymidylate synthase	45643	39799	46300	69989	78450	72889	58845	-0.73	0.11	0	0
TKV_c19930	formyl-tetrahydrofolate synthetase Fhs	208827	177175	197073	429693	465842	452431	321840	-1.19	0.1	0	0	x		x	x						x
TKV_c19940	formate transporter FdhC	5398	5107	6576	8118	5378	5325	5984	-0.11	0.19	0.51	0.613
TKV_c19950	hydrogen dependent carbon dioxide reductase subunit FdhD	12824	15981	15706	17498	19234	18735	16663	-0.3	0.12	0.013	0.029
TKV_c19960	hydrogen dependent carbon dioxide reductase subunit HydA2	22365	31648	29591	36031	34891	34846	31562	-0.31	0.15	0.031	0.063	x		x	x																					x
TKV_c19970	hydrogen dependent carbon dioxide reductase subunit HycB4	11071	13680	14170	15733	15915	15750	14387	-0.27	0.13	0.027	0.056	x			x																					x
TKV_c19980	hydrogen dependent carbon dioxide reductase subunit HycB3	6121	7762	8127	12600	11328	11211	9525	-0.64	0.15	0	0
TKV_c19990	hydrogen dependent carbon dioxide reductase subunit FdhF	62315	99036	109103	86225	92098	86381	89193	0.03	0.2	0.888	0.924
TKV_c20000	molybdenum cofactor guanylyltransferase MobA	3559	2381	3101	7113	4015	4297	4078	-0.66	0.27	0.004	0.01	x
TKV_c20010	MOSC domain-containing protein	2736	1667	2492	6360	3368	4002	3438	-0.87	0.3	0.001	0.002
TKV_c20020	molybdate transport system ATP-binding protein ModC	5777	3079	4459	14425	7866	8110	7286	-1.05	0.32	0	0.001
TKV_c20030	molybdate transport system permease protein ModB	7222	3687	5304	17570	9615	9885	8880	-1.05	0.33	0	0.001
TKV_c20040	molybdate transport system substrate-binding protein ModA	8147	4394	6004	17165	9389	10728	9305	-0.87	0.31	0.001	0.002
TKV_c20050	methenyl tetrahydrofolate cyclohydrolase	7847	6764	7323	9102	9528	9670	8372	-0.35	0.1	0	0.001	x			x						x
TKV_c20060	formate--tetrahydrofolate ligase Fhs	478	441	337	1131	905	860	692	-1.16	0.19	0	0
TKV_c20070	lipoyl synthase LipA	10092	8810	8776	14358	13501	13676	11536	-0.57	0.1	0	0	x									x
TKV_c20080	octanoyltransferase LipB	6972	6119	5927	9369	9083	8790	7710	-0.5	0.1	0	0	x									x
TKV_c20090	carbon monoxide dehydrogenase accessory protein CooC	5933	4258	4468	9178	9035	9395	7045	-0.88	0.16	0	0
TKV_c20100	carbon-monoxide dehydrogenase catalytic subunit acsA	203076	121567	113487	273901	304733	310789	221259	-0.94	0.24	0	0	x		x	x																					x
TKV_c20110	carbon-monoxide dehydrogenase iron sulfur subunit cooF	25123	13030	13591	33345	39036	39161	27214	-1	0.28	0	0	x		x	x																					x
rna-TKV_c20120	NA	5	5	4	1	0	5	3	0.16	0.45	0.321	0.432
rna-TKV_c20130	NA	3	4	3	6	1	1	3	0.05	0.41	0.757	0.83
rna-TKV_c20160	NA	3	5	8	14	7	11	8	-0.37	0.48	0.143	0.223
rna-TKV_c20170	NA	15	22	33	13	15	19	20	0.32	0.37	0.197	0.291
rna-TKV_c20190	NA	62	61	77	27	43	48	53	0.63	0.29	0.009	0.022
TKV_c20220	30S ribosomal protein S9	33386	29704	30353	50340	51976	48380	40690	-0.68	0.09	0	0
TKV_c20230	50S ribosomal protein L13	20009	19090	18674	30486	28166	26280	23784	-0.54	0.1	0	0
TKV_c20240	tRNA pseudouridine synthase A	5873	5750	5606	12950	10138	9713	8338	-0.9	0.15	0	0
TKV_c20250	energy-coupling factor transporter transmembrane protein EcfT	10704	8640	8367	16621	15526	14769	12438	-0.73	0.14	0	0
TKV_c20260	energy-coupling factor transporter ATP-binding protein EcfA2	14258	12057	11997	24458	21241	20281	17382	-0.77	0.13	0	0
TKV_c20270	energy-coupling factor transporter ATP-binding protein EcfA1	13599	11654	11141	23264	20867	19599	16687	-0.78	0.13	0	0
TKV_c20280	50S ribosomal protein L17	6193	5310	5034	17043	13767	12533	9980	-1.36	0.16	0	0
TKV_c20290	DNA-directed RNA polymerase subunit alpha	25352	21128	20523	43098	41093	34498	30949	-0.79	0.15	0	0
TKV_c20300	30S ribosomal protein S4	10651	9024	8788	22145	19008	16983	14433	-0.99	0.15	0	0
TKV_c20310	30S ribosomal protein S11	7876	6059	6082	13667	11727	11473	9481	-0.84	0.16	0	0
TKV_c20320	30S ribosomal protein S13	2932	2846	2882	7933	5733	5405	4622	-1.09	0.18	0	0
TKV_c20330	LSU ribosomal protein L36P	256	251	287	774	547	503	436	-1.14	0.21	0	0
TKV_c20340	translation initiation factor IF-1	2501	2105	1939	4425	3731	3441	3024	-0.79	0.16	0	0
TKV_c20350	LSU ribosomal protein L14E	1692	1857	1646	5297	3869	3531	2982	-1.25	0.19	0	0
TKV_c20360	methionine aminopeptidase Map	11315	9951	9877	22213	17600	16311	14544	-0.81	0.16	0	0
TKV_c20370	adenylate kinase Adk	14819	12332	11813	24773	21336	19125	17366	-0.7	0.16	0	0	x	x						x		x																					x
TKV_c20380	protein translocase subunit SecY	26029	21950	20326	37454	35588	32305	28942	-0.59	0.14	0	0
TKV_c20390	50S ribosomal protein L15	2534	2618	2491	6265	4506	4442	3809	-0.95	0.17	0	0
TKV_c20400	30S ribosomal protein S5	5884	4651	4533	8454	7830	6942	6382	-0.58	0.15	0	0
TKV_c20410	50S ribosomal protein L18	4301	3105	2849	5983	5388	5257	4481	-0.65	0.19	0	0.001
TKV_c20420	50S ribosomal protein L6	5082	4605	4401	11179	7456	7357	6680	-0.82	0.2	0	0
[truncated: 425 more rows]
[truncated: 57 more columns]
